# Supplementary material for: Effects of environmental conditions and catch processing on survival probability of plaice discards in the North Sea pulse trawl fishery
Source: PLoS One. 2023 Jun 14;18(6):e0287020. doi: 10.1371/journal.pone.0287020 (PMC10266594; doi:10.1371/journal.pone.0287020)
Supplement: S1 Data — (CSV) [file pone.0287020.s001.csv]

Fish_no	Trip_ID	Haul_ID	Temp_water	Survival_time (h)	Status_end (1 = dead)	Vitality_class	Wave_height (cm)	Depth (m)	Processing time (min)	Hopper	Haul_duration (min)	Substrate	Length (cm)
1	1ovl1	1ovl1_7	14.5	571.4	1	C	91	33	14	Conventional	105	Sand	21
2	1ovl1	1ovl1_7	14.5	571.5	1	A	91	33	14	Conventional	105	Sand	22
3	1ovl1	1ovl1_7	14.5	0	0	C	91	33	14	Conventional	105	Sand	26
4	1ovl1	1ovl1_7	14.5	51.9	0	C	91	33	7	Conventional	105	Sand	20
5	1ovl1	1ovl1_7	14.5	40.7	0	B	91	33	14	Conventional	105	Sand	25
6	1ovl1	1ovl1_7	14.5	40.6	0	B	91	33	14	Conventional	105	Sand	20
7	1ovl1	1ovl1_7	14.5	572.2	1	A	91	33	7	Conventional	105	Sand	25
8	1ovl1	1ovl1_7	14.5	27.6	0	C	91	33	7	Conventional	105	Sand	18
9	1ovl1	1ovl1_7	14.5	52	0	B	91	33	7	Conventional	105	Sand	20
10	1ovl1	1ovl1_7	14.5	16.2	0	C	91	33	14	Conventional	105	Sand	22
11	1ovl1	1ovl1_7	14.5	571.8	1	A	91	33	7	Conventional	105	Sand	24
12	1ovl1	1ovl1_9	14.5	23.9	0	C	94	35	7	Conventional	105	Coarse-grained sediment	24
13	1ovl1	1ovl1_9	14.5	37.3	0	B	94	35	7	Conventional	105	Coarse-grained sediment	26
14	1ovl1	1ovl1_9	14.5	136.6	0	B	94	35	7	Conventional	105	Coarse-grained sediment	19
15	1ovl1	1ovl1_9	14.5	158.8	0	A	94	35	21	Conventional	105	Coarse-grained sediment	20
16	1ovl1	1ovl1_9	14.5	12.7	0	C	94	35	7	Conventional	105	Coarse-grained sediment	18
17	1ovl1	1ovl1_9	14.5	23.6	0	A	94	35	21	Conventional	105	Coarse-grained sediment	21
18	1ovl1	1ovl1_9	14.5	70.4	0	B	94	35	21	Conventional	105	Coarse-grained sediment	18
19	1ovl1	1ovl1_9	14.5	23.7	0	D	94	35	21	Conventional	105	Coarse-grained sediment	19
20	1ovl1	1ovl1_9	14.5	568.3	1	B	94	35	7	Conventional	105	Coarse-grained sediment	24
21	1ovl1	1ovl1_9	14.5	37.1	0	C	94	35	21	Conventional	105	Coarse-grained sediment	22
22	1ovl2	1ovl2_10	5.8	52.8	0	B	81	28	8	Conventional	120	Sand	18
23	1ovl2	1ovl2_10	5.8	125.5	0	B	81	28	8	Conventional	120	Sand	23
24	1ovl2	1ovl2_10	5.8	40.6	0	C	81	28	8	Conventional	120	Sand	21
25	1ovl2	1ovl2_10	5.8	148.4	0	B	81	28	8	Conventional	120	Sand	22
26	1ovl2	1ovl2_10	5.8	557.4	1	B	81	28	8	Conventional	120	Sand	18
27	1ovl2	1ovl2_10	5.8	100.3	0	C	81	28	16	Conventional	120	Sand	24
28	1ovl2	1ovl2_10	5.8	368.3	0	C	81	28	16	Conventional	120	Sand	26
29	1ovl2	1ovl2_10	5.8	100.2	0	C	81	28	16	Conventional	120	Sand	27
30	1ovl2	1ovl2_10	5.8	17.1	0	D	81	28	16	Conventional	120	Sand	27
31	1ovl2	1ovl2_10	5.8	125.2	0	D	81	28	16	Conventional	120	Sand	25
32	1ovl2	1ovl2_10	5.8	40	0	D	81	28	8	Conventional	120	Sand	16
33	1ovl2	1ovl2_10	5.8	124.7	0	D	81	28	16	Conventional	120	Sand	28
34	1ovl2	1ovl2_10	5.8	556.6	1	B	81	28	16	Conventional	120	Sand	26
35	1ovl2	1ovl2_10	5.8	124.6	0	B	81	28	16	Conventional	120	Sand	22
36	1ovl2	1ovl2_10	5.8	28.3	0	D	81	28	16	Conventional	120	Sand	16
37	1ovl2	1ovl2_10	5.8	124.5	0	B	81	28	16	Conventional	120	Sand	21
38	1ovl2	1ovl2_2	5.8	575.3	1	D	41	40	12	Conventional	112	Sand	25
39	1ovl2	1ovl2_2	5.8	166.2	0	C	41	40	12	Conventional	112	Sand	26
40	1ovl2	1ovl2_2	5.8	166.2	0	C	41	40	12	Conventional	112	Sand	26
41	1ovl2	1ovl2_2	5.8	575.1	1	B	41	40	12	Conventional	112	Sand	25
42	1ovl2	1ovl2_2	5.8	409.1	0	C	41	40	12	Conventional	112	Sand	26
43	1ovl2	1ovl2_2	5.8	575.1	1	B	41	40	12	Conventional	112	Sand	27
44	1ovl2	1ovl2_2	5.8	575	1	D	41	40	12	Conventional	112	Sand	29
45	1ovl2	1ovl2_2	5.8	20.4	0	D	41	40	12	Conventional	112	Sand	23
46	1ovl2	1ovl2_2	5.8	118.5	0	D	41	40	12	Conventional	112	Sand	25
47	1ovl2	1ovl2_2	5.8	574.9	1	B	41	40	12	Conventional	112	Sand	26
48	1ovl2	1ovl2_4	5.8	114.5	0	D	45	45	8	Conventional	120	Sand	26
49	1ovl2	1ovl2_4	5.8	65.8	0	D	45	45	8	Conventional	120	Sand	25
50	1ovl2	1ovl2_4	5.8	114.4	0	D	45	45	8	Conventional	120	Sand	28
51	1ovl2	1ovl2_4	5.8	114.4	0	C	45	45	8	Conventional	120	Sand	23
52	1ovl2	1ovl2_4	5.8	77.4	0	D	45	45	8	Conventional	120	Sand	23
53	1ovl2	1ovl2_4	5.8	0	0	D	45	45	22	Conventional	120	Sand	25
54	1ovl2	1ovl2_4	5.8	0	0	D	45	45	22	Conventional	120	Sand	24
55	1ovl2	1ovl2_4	5.8	570.7	1	C	45	45	22	Conventional	120	Sand	20
56	1ovl2	1ovl2_4	5.8	570.6	1	C	45	45	22	Conventional	120	Sand	23
57	1ovl2	1ovl2_4	5.8	0	0	D	45	45	22	Conventional	120	Sand	24
58	1ovl2	1ovl2_4	5.8	570.6	1	C	45	45	22	Conventional	120	Sand	25
59	1ovl2	1ovl2_4	5.8	0	0	D	45	45	22	Conventional	120	Sand	27
60	1ovl2	1ovl2_4	5.8	77	0	D	45	45	22	Conventional	120	Sand	22
61	1ovl2	1ovl2_4	5.8	138.4	0	D	45	45	22	Conventional	120	Sand	25
62	1ovl2	1ovl2_6	5.8	566.6	1	C	42	40	9	Conventional	120	Sand	26
63	1ovl2	1ovl2_6	5.8	49.5	0	C	42	40	9	Conventional	120	Sand	25
64	1ovl2	1ovl2_6	5.8	181.6	0	C	42	40	9	Conventional	120	Sand	23
65	1ovl2	1ovl2_6	5.8	38	0	D	42	40	9	Conventional	120	Sand	28
66	1ovl2	1ovl2_6	5.8	157.5	0	B	42	40	9	Conventional	120	Sand	21
67	1ovl2	1ovl2_6	5.8	110	0	B	42	40	14	Conventional	120	Sand	27
68	1ovl2	1ovl2_6	5.8	181.4	0	C	42	40	14	Conventional	120	Sand	31
69	1ovl2	1ovl2_6	5.8	49.2	0	B	42	40	14	Conventional	120	Sand	27
70	1ovl2	1ovl2_6	5.8	73	0	C	42	40	14	Conventional	120	Sand	27
71	1ovl2	1ovl2_6	5.8	73	0	C	42	40	14	Conventional	120	Sand	19
72	1ovl2	1ovl2_6	5.8	37.5	0	D	42	40	9	Conventional	120	Sand	24
73	1ovl2	1ovl2_6	5.8	49	0	C	42	40	9	Conventional	120	Sand	24
74	1ovl2	1ovl2_6	5.8	565.9	1	A	42	40	9	Conventional	120	Sand	26
75	1ovl2	1ovl2_6	5.8	180.9	0	B	42	40	9	Conventional	120	Sand	24
76	1ovl2	1ovl2_6	5.8	48.9	0	B	42	40	9	Conventional	120	Sand	24
77	1ovl2	1ovl2_6	5.8	565.8	1	B	42	40	14	Conventional	120	Sand	26
78	1ovl2	1ovl2_6	5.8	565.8	1	A	42	40	14	Conventional	120	Sand	27
79	1ovl2	1ovl2_6	5.8	498	0	B	42	40	14	Conventional	120	Sand	18
80	1ovl2	1ovl2_6	5.8	48.8	0	C	42	40	14	Conventional	120	Sand	21
81	1ovl2	1ovl2_6	5.8	48.7	0	C	42	40	14	Conventional	120	Sand	23
82	1ovl4	1ovl4_3	9	53.5	0	C	95	26	7	Conventional	110	Sand	25
83	1ovl4	1ovl4_3	9	53.4	0	D	95	26	7	Conventional	110	Sand	25
84	1ovl4	1ovl4_3	9	53.3	0	C	95	26	7	Conventional	110	Sand	26
85	1ovl4	1ovl4_3	9	122.6	0	C	95	26	7	Conventional	110	Sand	23
86	1ovl4	1ovl4_3	9	576.8	1	C	95	26	7	Conventional	110	Sand	25
87	1ovl4	1ovl4_3	9	28.5	0	C	95	26	7	Conventional	110	Sand	25
88	1ovl4	1ovl4_3	9	53.4	0	C	95	26	7	Conventional	110	Sand	20
89	1ovl4	1ovl4_3	9	99.7	0	C	95	26	7	Conventional	110	Sand	24
90	1ovl4	1ovl4_3	9	28.6	0	C	95	26	7	Conventional	110	Sand	24
91	1ovl4	1ovl4_3	9	53.3	0	C	95	26	13	Conventional	110	Sand	19
92	1ovl4	1ovl4_3	9	53.2	0	C	95	26	13	Conventional	110	Sand	26
93	1ovl4	1ovl4_3	9	53.2	0	C	95	26	13	Conventional	110	Sand	22
94	1ovl4	1ovl4_3	9	53.2	0	C	95	26	13	Conventional	110	Sand	26
95	1ovl4	1ovl4_3	9	53.1	0	C	95	26	13	Conventional	110	Sand	25
96	1ovl4	1ovl4_3	9	99.4	0	C	95	26	13	Conventional	110	Sand	25
97	1ovl4	1ovl4_3	9	99.4	0	C	95	26	13	Conventional	110	Sand	25
98	1ovl4	1ovl4_3	9	99.3	0	B	95	26	13	Conventional	110	Sand	18
99	1ovl4	1ovl4_3	9	99.3	0	B	95	26	13	Conventional	110	Sand	18
100	1ovl4	1ovl4_3	9	28.1	0	C	95	26	13	Conventional	110	Sand	26
101	1ovl4	1ovl4_3	9	0	0	D	95	26	7	Conventional	110	Sand	26
102	1ovl4	1ovl4_3	9	0	0	D	95	26	13	Conventional	110	Sand	19
103	1ovl4	1ovl4_3	9	77.4	0	C	95	26	7	Conventional	110	Sand	25
104	1ovl4	1ovl4_5	9	572.9	1	B	87	28	6	Conventional	100	Sand	26
105	1ovl4	1ovl4_5	9	50.1	0	C	87	28	6	Conventional	100	Sand	21
106	1ovl4	1ovl4_5	9	95.6	0	C	87	28	6	Conventional	100	Sand	21
107	1ovl4	1ovl4_5	9	118.8	0	C	87	28	6	Conventional	100	Sand	20
108	1ovl4	1ovl4_5	9	50	0	C	87	28	6	Conventional	100	Sand	24
109	1ovl4	1ovl4_5	9	73.8	0	B	87	28	6	Conventional	100	Sand	25
110	1ovl4	1ovl4_5	9	572.7	1	B	87	28	6	Conventional	100	Sand	20
111	1ovl4	1ovl4_5	9	73.8	0	C	87	28	6	Conventional	100	Sand	22
112	1ovl4	1ovl4_5	9	95.4	0	B	87	28	6	Conventional	100	Sand	22
113	1ovl4	1ovl4_5	9	572.6	1	A	87	28	6	Conventional	100	Sand	21
114	1ovl4	1ovl4_5	9	118.5	0	B	87	28	6	Conventional	100	Sand	21
115	1ovl4	1ovl4_5	9	73.6	0	C	87	28	11	Conventional	100	Sand	25
116	1ovl4	1ovl4_5	9	95.2	0	C	87	28	11	Conventional	100	Sand	26
117	1ovl4	1ovl4_5	9	95.2	0	C	87	28	11	Conventional	100	Sand	26
118	1ovl4	1ovl4_5	9	95.2	0	B	87	28	11	Conventional	100	Sand	26
119	1ovl4	1ovl4_5	9	572.3	1	B	87	28	11	Conventional	100	Sand	24
120	1ovl4	1ovl4_5	9	95.3	0	C	87	28	11	Conventional	100	Sand	24
121	1ovl4	1ovl4_5	9	73.5	0	C	87	28	11	Conventional	100	Sand	25
122	1ovl4	1ovl4_5	9	95.3	0	C	87	28	11	Conventional	100	Sand	23
123	1ovl4	1ovl4_5	9	95.2	0	C	87	28	11	Conventional	100	Sand	22
124	1ovl4	1ovl4_5	9	0	0	D	87	28	6	Conventional	100	Sand	22
125	1ovl6	1ovl6_26	12.2	46.1	0	B	159	42	7	Conventional	120	Sand	24
126	1ovl6	1ovl6_26	12.2	46.1	0	B	159	42	7	Conventional	120	Sand	26
127	1ovl6	1ovl6_26	12.2	139.4	0	A	159	42	7	Conventional	120	Sand	26
128	1ovl6	1ovl6_26	12.2	17.6	0	C	159	42	7	Conventional	120	Sand	25
129	1ovl6	1ovl6_26	12.2	28.9	0	C	159	42	7	Conventional	120	Sand	23
130	1ovl6	1ovl6_3	13.2	23.4	0	C	116	45	7	Conventional	120	Sand	25
131	1ovl6	1ovl6_3	13.2	23.4	0	B	116	45	7	Conventional	120	Sand	25
132	1ovl6	1ovl6_3	13.2	44.8	0	B	116	45	7	Conventional	120	Sand	27
133	1ovl6	1ovl6_3	13.2	23.3	0	C	116	45	7	Conventional	120	Sand	25
134	1ovl6	1ovl6_3	13.2	23.3	0	C	116	45	7	Conventional	120	Sand	26
135	1ovl6	1ovl6_3	13.2	23.2	0	B	116	45	19	Conventional	120	Sand	21
136	1ovl6	1ovl6_3	13.2	0	0	D	116	45	19	Conventional	120	Sand	26
137	1ovl6	1ovl6_3	13.2	23.1	0	D	116	45	19	Conventional	120	Sand	23
138	1ovl6	1ovl6_3	13.2	23.1	0	C	116	45	19	Conventional	120	Sand	23
139	1ovl6	1ovl6_3	13.2	97.7	0	B	116	45	19	Conventional	120	Sand	20
140	1ovl6	1ovl6_3	13.2	0	0	D	116	45	19	Conventional	120	Sand	25
141	1ovl6	1ovl6_3	13.2	144.8	0	A	116	45	19	Conventional	120	Sand	24
142	1ovl6	1ovl6_4	13.2	78.7	0	B	127	45	6	Conventional	120	Sand	20
143	1ovl6	1ovl6_4	13.2	21.4	0	C	127	45	6	Conventional	120	Sand	25
144	1ovl6	1ovl6_4	13.2	21.4	0	C	127	45	6	Conventional	120	Sand	25
145	1ovl6	1ovl6_4	13.2	21.4	0	D	127	45	6	Conventional	120	Sand	23
146	1ovl6	1ovl6_4	13.2	21.4	0	C	127	45	6	Conventional	120	Sand	23
147	1ovl6	1ovl6_4	13.2	21.5	0	C	127	45	16	Conventional	120	Sand	23
148	1ovl6	1ovl6_4	13.2	21.4	0	C	127	45	16	Conventional	120	Sand	23
149	1ovl6	1ovl6_4	13.2	21.4	0	C	127	45	16	Conventional	120	Sand	24
150	1ovl6	1ovl6_4	13.2	21.4	0	C	127	45	16	Conventional	120	Sand	25
151	1ovl6	1ovl6_4	13.2	21.4	0	C	127	45	16	Conventional	120	Sand	23
152	1ovl6	1ovl6_5	13.2	19.8	0	D	150	42	5	Conventional	120	Sand	23
153	1ovl6	1ovl6_5	13.2	0	0	D	150	42	5	Conventional	120	Sand	22
154	1ovl6	1ovl6_5	13.2	0	0	D	150	42	5	Conventional	120	Sand	26
155	1ovl6	1ovl6_5	13.2	568.9	1	B	150	42	5	Conventional	120	Sand	26
156	1ovl6	1ovl6_5	13.2	568.9	1	B	150	42	5	Conventional	120	Sand	25
157	1ovl6	1ovl6_5	13.2	19.7	0	D	150	42	5	Conventional	120	Sand	23
158	1ovl6	1ovl6_5	13.2	65.2	0	C	150	42	5	Conventional	120	Sand	26
159	1ovl6	1ovl6_5	13.2	19.7	0	B	150	42	15	Conventional	120	Sand	21
160	1ovl6	1ovl6_5	13.2	111	0	B	150	42	15	Conventional	120	Sand	26
161	1ovl6	1ovl6_5	13.2	65.1	0	D	150	42	15	Conventional	120	Sand	26
162	1ovl6	1ovl6_5	13.2	19.6	0	B	150	42	15	Conventional	120	Sand	24
163	1ovl6	1ovl6_5	13.2	76.4	0	B	150	42	15	Conventional	120	Sand	26
164	1ovl6	1ovl6_6	13.2	18.2	0	C	167	40	4	Conventional	120	Sand	24
165	1ovl6	1ovl6_6	13.2	18.1	0	C	167	40	4	Conventional	120	Sand	26
166	1ovl6	1ovl6_6	13.2	18.1	0	D	167	40	4	Conventional	120	Sand	25
167	1ovl6	1ovl6_6	13.2	38.6	0	C	167	40	4	Conventional	120	Sand	21
168	1ovl6	1ovl6_6	13.2	18.1	0	C	167	40	4	Conventional	120	Sand	22
169	1ovl6	1ovl6_6	13.2	18.1	0	C	167	40	14	Conventional	120	Sand	22
170	1ovl6	1ovl6_6	13.2	0	0	D	167	40	14	Conventional	120	Sand	19
171	1ovl6	1ovl6_6	13.2	0	0	D	167	40	14	Conventional	120	Sand	22
172	1ovl6	1ovl6_6	13.2	18	0	D	167	40	14	Conventional	120	Sand	21
173	1ovl6	1ovl6_6	13.2	18	0	D	167	40	14	Conventional	120	Sand	26
174	1ovl6	1ovl6_6	13.2	18	0	D	167	40	14	Conventional	120	Sand	24
175	1ovl6	1ovl6_6	13.2	91.4	0	B	167	40	14	Conventional	120	Sand	19
176	1ovl7	1ovl7_4	16.5	579.5	1	B	92	40	9	Conventional	110	Sand	25
177	1ovl7	1ovl7_4	16.5	579.4	1	B	92	40	9	Conventional	110	Sand	22
178	1ovl7	1ovl7_4	16.5	59.6	0	B	92	40	9	Conventional	110	Sand	25
179	1ovl7	1ovl7_4	16.5	11.4	0	C	92	40	9	Conventional	110	Sand	22
180	1ovl7	1ovl7_4	16.5	579.3	1	B	92	40	9	Conventional	110	Sand	26
181	1ovl7	1ovl7_4	16.5	10.9	0	D	92	40	13	Conventional	110	Sand	24
182	1ovl7	1ovl7_4	16.5	10.8	0	D	92	40	13	Conventional	110	Sand	26
183	1ovl7	1ovl7_4	16.5	10.8	0	D	92	40	13	Conventional	110	Sand	26
184	1ovl7	1ovl7_4	16.5	59	0	B	92	40	13	Conventional	110	Sand	26
185	1ovl7	1ovl7_4	16.5	0	0	D	92	40	13	Conventional	110	Sand	23
186	1ovl7	1ovl7_4	16.5	77.2	0	C	92	40	13	Conventional	110	Sand	24
187	1ovl7	1ovl7_5	16.5	57.9	0	B	74	40	6	Conventional	110	Sand	24
188	1ovl7	1ovl7_5	16.5	100	0	B	74	40	6	Conventional	110	Sand	24
189	1ovl7	1ovl7_5	16.5	45.8	0	B	74	40	6	Conventional	110	Sand	25
190	1ovl7	1ovl7_5	16.5	0	0	D	74	40	6	Conventional	110	Sand	26
191	1ovl7	1ovl7_5	16.5	21.7	0	C	74	40	6	Conventional	110	Sand	22
192	1ovl7	1ovl7_5	16.5	0	0	D	74	40	6	Conventional	110	Sand	23
193	1ovl7	1ovl7_5	16.5	34.1	0	B	74	40	6	Conventional	110	Sand	23
194	1ovl7	1ovl7_5	16.5	56.9	0	B	74	40	14	Conventional	110	Sand	26
195	1ovl7	1ovl7_5	16.5	576.5	1	C	74	40	14	Conventional	110	Sand	24
196	1ovl7	1ovl7_5	16.5	0	0	D	74	40	14	Conventional	110	Sand	21
197	1ovl7	1ovl7_5	16.5	576.4	1	B	74	40	14	Conventional	110	Sand	25
198	1ovl7	1ovl7_5	16.5	576.4	1	B	74	40	14	Conventional	110	Sand	26
199	1ovl7	1ovl7_5	16.5	20.7	0	C	74	40	14	Conventional	110	Sand	26
200	1ovl7	1ovl7_5	16.5	53	0	C	74	40	23	Conventional	110	Sand	25
201	1ovl7	1ovl7_5	16.5	572.3	1	B	74	40	23	Conventional	110	Sand	18
202	1ovl7	1ovl7_5	16.5	29.4	0	C	74	40	23	Conventional	110	Sand	25
203	1ovl7	1ovl7_5	16.5	0	0	D	74	40	23	Conventional	110	Sand	28
204	1ovl7	1ovl7_5	16.5	0	0	D	74	40	23	Conventional	110	Sand	25
205	1ovl7	1ovl7_5	16.5	572.5	1	B	74	40	23	Conventional	110	Sand	25
206	1ovl7	1ovl7_5	16.5	0	0	D	74	40	23	Conventional	110	Sand	26
207	1ovl7	1ovl7_5	16.5	17.2	0	A	74	40	23	Conventional	110	Sand	18
208	1ovl7	1ovl7_5	16.5	0	0	D	74	40	23	Conventional	110	Sand	26
209	1ovl7	1ovl7_5	16.5	0	0	D	74	40	23	Conventional	110	Sand	21
210	1ovl7	1ovl7_7	16.5	573.1	1	B	92	35	12	Conventional	110	Sand	25
211	1ovl7	1ovl7_7	16.5	30	0	C	92	35	12	Conventional	110	Sand	26
212	1ovl7	1ovl7_7	16.5	0	0	D	92	35	12	Conventional	110	Sand	24
213	1ovl7	1ovl7_7	16.5	5.3	0	C	92	35	12	Conventional	110	Sand	25
214	1ovl7	1ovl7_7	16.5	573.2	1	B	92	35	12	Conventional	110	Sand	22
215	1ovl7	1ovl7_7	16.5	573.2	1	B	92	35	12	Conventional	110	Sand	25
216	1ovlT	1ovlT_11	16.1	16.8	0	D	70	33	6	Conventional	120	Sand	24
217	1ovlT	1ovlT_11	16.1	16.8	0	C	70	33	6	Conventional	120	Sand	23
218	1ovlT	1ovlT_11	16.1	70.1	0	C	70	33	6	Conventional	120	Sand	22
219	1ovlT	1ovlT_11	16.1	16.8	0	D	70	33	6	Conventional	120	Sand	22
220	1ovlT	1ovlT_11	16.1	0	0	D	70	33	6	Conventional	120	Sand	24
221	1ovlT	1ovlT_11	16.1	40.5	0	B	70	33	6	Conventional	120	Sand	24
222	1ovlT	1ovlT_11	16.1	16.7	0	D	70	33	13	Conventional	120	Sand	24
223	1ovlT	1ovlT_11	16.1	16.7	0	D	70	33	13	Conventional	120	Sand	25
224	1ovlT	1ovlT_11	16.1	236.4	0	C	70	33	13	Conventional	120	Sand	22
225	1ovlT	1ovlT_11	16.1	0	0	D	70	33	13	Conventional	120	Sand	19
226	1ovlT	1ovlT_11	16.1	0	0	D	70	33	13	Conventional	120	Sand	26
227	1ovlT	1ovlT_11	16.1	16.6	0	D	70	33	13	Conventional	120	Sand	25
228	1ovlT	1ovlT_11	16.1	528.6	0	C	70	33	13	Conventional	120	Sand	22
229	1ovlT	1ovlT_12	16.1	50.7	0	B	82	32	5	Conventional	120	Sand	25
230	1ovlT	1ovlT_12	16.1	14.7	0	D	82	32	5	Conventional	120	Sand	26
231	1ovlT	1ovlT_12	16.1	27.4	0	C	82	32	5	Conventional	120	Sand	24
232	1ovlT	1ovlT_12	16.1	90.2	0	C	82	32	5	Conventional	120	Sand	23
233	1ovlT	1ovlT_12	16.1	545.2	1	A	82	32	5	Conventional	120	Sand	21
234	1ovlT	1ovlT_12	16.1	27.2	0	B	82	32	17	Conventional	120	Sand	20
235	1ovlT	1ovlT_12	16.1	545.1	1	B	82	32	17	Conventional	120	Sand	25
236	1ovlT	1ovlT_12	16.1	0	0	D	82	32	17	Conventional	120	Sand	17
237	1ovlT	1ovlT_12	16.1	38.1	0	D	82	32	17	Conventional	120	Sand	24
238	1ovlT	1ovlT_12	16.1	14.5	0	D	82	32	17	Conventional	120	Sand	21
239	1ovlT	1ovlT_12	16.1	50.5	0	C	82	32	17	Conventional	120	Sand	21
240	1ovlT	1ovlT_3	16.1	64.8	0	B	132	34	7	Conventional	120	Sand	25
241	1ovlT	1ovlT_3	16.1	40.6	0	D	132	34	7	Conventional	120	Sand	26
242	1ovlT	1ovlT_3	16.1	29.7	0	C	132	34	7	Conventional	120	Sand	24
243	1ovlT	1ovlT_3	16.1	15.5	0	B	132	34	7	Conventional	120	Sand	21
244	1ovlT	1ovlT_3	16.1	0	0	D	132	34	7	Conventional	120	Sand	23
245	1ovlT	1ovlT_3	16.1	40.5	0	B	132	34	7	Conventional	120	Sand	26
246	1ovlT	1ovlT_3	16.1	15.4	0	C	132	34	15	Conventional	120	Sand	19
247	1ovlT	1ovlT_3	16.1	15.4	0	C	132	34	15	Conventional	120	Sand	21
248	1ovlT	1ovlT_3	16.1	15.3	0	D	132	34	15	Conventional	120	Sand	21
249	1ovlT	1ovlT_3	16.1	29.5	0	C	132	34	15	Conventional	120	Sand	23
250	1ovlT	1ovlT_3	16.1	29.5	0	C	132	34	15	Conventional	120	Sand	23
251	1ovlT	1ovlT_4	16.1	0	0	D	148	34	6	Conventional	120	Sand	21
252	1ovlT	1ovlT_4	16.1	163.7	0	B	148	34	6	Conventional	120	Sand	24
253	1ovlT	1ovlT_4	16.1	38.6	0	C	148	34	6	Conventional	120	Sand	23
254	1ovlT	1ovlT_4	16.1	471.2	0	B	148	34	6	Conventional	120	Sand	25
255	1ovlT	1ovlT_4	16.1	13.7	0	C	148	34	6	Conventional	120	Sand	26
256	1ovlT	1ovlT_4	16.1	499.6	0	D	148	34	6	Conventional	120	Sand	22
257	1ovlT	1ovlT_4	16.1	38.5	0	C	148	34	14	Conventional	120	Sand	27
258	1ovlT	1ovlT_4	16.1	0	0	D	148	34	14	Conventional	120	Sand	26
259	1ovlT	1ovlT_4	16.1	74.8	0	C	148	34	14	Conventional	120	Sand	27
260	1ovlT	1ovlT_4	16.1	13.6	0	D	148	34	14	Conventional	120	Sand	22
261	1ovlT	1ovlT_4	16.1	13.5	0	D	148	34	14	Conventional	120	Sand	23
262	1ovlT	1ovlT_4	16.1	27.5	0	C	148	34	14	Conventional	120	Sand	23
263	2olv1	2olv1_10	10	59.4	0	C	50	28	7	Conventional	120	Sand	26
264	2olv1	2olv1_10	10	415.3	1	B	50	28	7	Conventional	120	Sand	22
265	2olv1	2olv1_10	10	68.5	0	C	50	28	7	Conventional	120	Sand	24
266	2olv1	2olv1_10	10	11.6	0	D	50	28	7	Conventional	120	Sand	20
267	2olv1	2olv1_10	10	33.6	0	C	50	28	7	Conventional	120	Sand	26
268	2olv1	2olv1_10	10	33.6	0	B	50	28	7	Conventional	120	Sand	21
269	2olv1	2olv1_10	10	415.1	1	B	50	28	7	Conventional	120	Sand	25
270	2olv1	2olv1_10	10	21.5	0	C	50	28	7	Conventional	120	Sand	21
271	2olv1	2olv1_10	10	341.5	0	A	50	28	7	Conventional	120	Sand	22
272	2olv1	2olv1_10	10	59.1	0	B	50	28	7	Conventional	120	Sand	19
273	2olv1	2olv1_10	10	94	0	B	50	28	10	Conventional	120	Sand	21
274	2olv1	2olv1_10	10	415	1	A	50	28	10	Conventional	120	Sand	23
275	2olv1	2olv1_10	10	21.2	0	C	50	28	10	Conventional	120	Sand	21
276	2olv1	2olv1_10	10	80	0	B	50	28	10	Conventional	120	Sand	26
277	2olv1	2olv1_10	10	45	0	C	50	28	10	Conventional	120	Sand	26
278	2olv1	2olv1_10	10	58.9	0	D	50	28	10	Conventional	120	Sand	25
279	2olv1	2olv1_10	10	414.8	1	A	50	28	10	Conventional	120	Sand	24
280	2olv1	2olv1_10	10	11.1	0	D	50	28	10	Conventional	120	Sand	24
281	2olv1	2olv1_10	10	148.1	0	B	50	28	10	Conventional	120	Sand	22
282	2olv1	2olv1_10	10	33.1	0	C	50	28	10	Conventional	120	Sand	18
283	2olv1	2olv1_10	10	58.7	0	C	50	28	13	Water	120	Sand	22
284	2olv1	2olv1_10	10	80	0	B	50	28	13	Water	120	Sand	19
285	2olv1	2olv1_10	10	33.1	0	C	50	28	13	Water	120	Sand	21
286	2olv1	2olv1_10	10	21	0	D	50	28	13	Water	120	Sand	18
287	2olv1	2olv1_10	10	32.9	0	D	50	28	13	Water	120	Sand	18
288	2olv1	2olv1_10	10	147.7	0	A	50	28	13	Water	120	Sand	21
289	2olv1	2olv1_10	10	79.7	0	C	50	28	13	Water	120	Sand	22
290	2olv1	2olv1_10	10	414.6	1	A	50	28	13	Water	120	Sand	23
291	2olv1	2olv1_10	10	147.7	0	B	50	28	13	Water	120	Sand	16
292	2olv1	2olv1_10	10	414.6	1	A	50	28	13	Water	120	Sand	20
293	2olv1	2olv1_10	10	44.4	0	D	50	28	17	Water	120	Sand	28
294	2olv1	2olv1_10	10	58.4	0	B	50	28	17	Water	120	Sand	22
295	2olv1	2olv1_10	10	32.7	0	B	50	28	17	Water	120	Sand	21
296	2olv1	2olv1_10	10	58.4	0	B	50	28	17	Water	120	Sand	27
297	2olv1	2olv1_10	10	44.2	0	C	50	28	17	Water	120	Sand	23
298	2olv1	2olv1_10	10	32.2	0	B	50	28	17	Water	120	Sand	24
299	2olv1	2olv1_10	10	67	0	B	50	28	17	Water	120	Sand	24
300	2olv1	2olv1_10	10	414	1	B	50	28	17	Water	120	Sand	26
301	2olv1	2olv1_10	10	32.2	0	C	50	28	17	Water	120	Sand	21
302	2olv1	2olv1_10	10	20	0	C	50	28	17	Water	120	Sand	19
303	2olv1	2olv1_22	10	17.7	0	C	134	26	14	Water	135	Sand	19
304	2olv1	2olv1_22	10	40.9	0	C	134	26	14	Water	135	Sand	28
305	2olv1	2olv1_22	10	386.1	1	B	134	26	14	Water	135	Sand	26
306	2olv1	2olv1_22	10	40.9	0	B	134	26	14	Water	135	Sand	22
307	2olv1	2olv1_22	10	52.2	0	C	134	26	14	Water	135	Sand	23
308	2olv1	2olv1_22	10	52.1	0	C	134	26	14	Water	135	Sand	24
309	2olv1	2olv1_22	10	385.9	1	B	134	26	14	Water	135	Sand	25
310	2olv1	2olv1_22	10	167.1	0	B	134	26	14	Water	135	Sand	23
311	2olv1	2olv1_22	10	66.3	0	A	134	26	14	Water	135	Sand	21
312	2olv1	2olv1_22	10	385.7	1	A	134	26	14	Water	135	Sand	22
313	2olv1	2olv1_22	10	31.3	0	B	134	26	19	Water	135	Sand	20
314	2olv1	2olv1_22	10	52	0	B	134	26	19	Water	135	Sand	26
315	2olv1	2olv1_22	10	31.2	0	B	134	26	19	Water	135	Sand	21
316	2olv1	2olv1_22	10	31.2	0	C	134	26	19	Water	135	Sand	27
317	2olv1	2olv1_22	10	31.2	0	C	134	26	19	Water	135	Sand	23
318	2olv1	2olv1_22	10	31.1	0	B	134	26	19	Water	135	Sand	23
319	2olv1	2olv1_22	10	120.2	0	B	134	26	19	Water	135	Sand	22
320	2olv1	2olv1_22	10	120.2	0	A	134	26	19	Water	135	Sand	20
321	2olv1	2olv1_22	10	65.9	0	B	134	26	19	Water	135	Sand	20
322	2olv1	2olv1_22	10	0	0	D	134	26	19	Water	135	Sand	22
323	2olv1	2olv1_22	10	5.2	0	D	134	26	22	Conventional	135	Sand	24
324	2olv1	2olv1_22	10	89.5	0	B	134	26	22	Conventional	135	Sand	23
325	2olv1	2olv1_22	10	0	0	D	134	26	22	Conventional	135	Sand	24
326	2olv1	2olv1_22	10	16.8	0	C	134	26	22	Conventional	135	Sand	23
327	2olv1	2olv1_22	10	0	0	D	134	26	22	Conventional	135	Sand	26
328	2olv1	2olv1_22	10	385.4	1	A	134	26	22	Conventional	135	Sand	25
329	2olv1	2olv1_22	10	16.7	0	C	134	26	22	Conventional	135	Sand	21
330	2olv1	2olv1_22	10	385.4	1	B	134	26	22	Conventional	135	Sand	24
331	2olv1	2olv1_22	10	0	0	D	134	26	22	Conventional	135	Sand	21
332	2olv1	2olv1_22	10	51.3	0	B	134	26	22	Conventional	135	Sand	26
333	2olv1	2olv1_22	10	89.2	0	C	134	26	26	Conventional	135	Sand	22
334	2olv1	2olv1_22	10	385.9	1	B	134	26	26	Conventional	135	Sand	21
335	2olv1	2olv1_22	10	89.2	0	A	134	26	26	Conventional	135	Sand	26
336	2olv1	2olv1_22	10	51.2	0	B	134	26	26	Conventional	135	Sand	21
337	2olv1	2olv1_22	10	51.2	0	B	134	26	26	Conventional	135	Sand	25
338	2olv1	2olv1_22	10	89.2	0	A	134	26	26	Conventional	135	Sand	22
339	2olv1	2olv1_22	10	39.5	0	B	134	26	26	Conventional	135	Sand	25
340	2olv1	2olv1_22	10	51	0	B	134	26	26	Conventional	135	Sand	23
341	2olv1	2olv1_22	10	89	0	A	134	26	26	Conventional	135	Sand	19
342	2olv1	2olv1_22	10	16.2	0	D	134	26	26	Conventional	135	Sand	24
343	2olv1	2olv1_32	10.9	69	0	B	177	27	5	Conventional	125	Sand	19
344	2olv1	2olv1_32	10.9	364	1	A	177	27	5	Conventional	125	Sand	18
345	2olv1	2olv1_32	10.9	31	0	C	177	27	5	Conventional	125	Sand	19
346	2olv1	2olv1_32	10.9	10.3	0	D	177	27	5	Conventional	125	Sand	20
347	2olv1	2olv1_32	10.9	364	1	A	177	27	5	Conventional	125	Sand	21
348	2olv1	2olv1_32	10.9	99.3	0	B	177	27	10	Conventional	125	Sand	24
349	2olv1	2olv1_32	10.9	45.1	0	D	177	27	10	Conventional	125	Sand	25
350	2olv1	2olv1_32	10.9	68.8	0	B	177	27	10	Conventional	125	Sand	18
351	2olv1	2olv1_32	10.9	19.3	0	C	177	27	10	Conventional	125	Sand	19
352	2olv1	2olv1_32	10.9	0	0	D	177	27	10	Conventional	125	Sand	21
353	2olv1	2olv1_32	10.9	19.2	0	C	177	27	12	Water	125	Sand	21
354	2olv1	2olv1_32	10.9	363.9	1	A	177	27	12	Water	125	Sand	23
355	2olv1	2olv1_32	10.9	44.9	0	C	177	27	12	Water	125	Sand	19
356	2olv1	2olv1_32	10.9	10	0	D	177	27	12	Water	125	Sand	19
357	2olv1	2olv1_32	10.9	30.6	0	B	177	27	12	Water	125	Sand	22
358	2olv1	2olv1_32	10.9	9.9	0	D	177	27	16	Water	125	Sand	24
359	2olv1	2olv1_32	10.9	30.5	0	C	177	27	16	Water	125	Sand	23
360	2olv1	2olv1_32	10.9	44.8	0	C	177	27	16	Water	125	Sand	19
361	2olv1	2olv1_32	10.9	19	0	D	177	27	16	Water	125	Sand	19
362	2olv1	2olv1_32	10.9	44.8	0	B	177	27	16	Water	125	Sand	20
363	2olv1	2olv1_33	10.9	40.5	0	B	171	27	21	Water	130	Sand	16
364	2olv1	2olv1_33	10.9	94.8	0	A	171	27	21	Water	130	Sand	18
365	2olv1	2olv1_33	10.9	359.5	1	B	171	27	21	Water	130	Sand	24
366	2olv1	2olv1_33	10.9	359.5	1	C	171	27	21	Water	130	Sand	21
367	2olv1	2olv1_33	10.9	359.5	1	A	171	27	21	Water	130	Sand	20
368	2olv1	2olv1_33	10.9	26.1	0	C	171	27	25	Water	130	Sand	21
369	2olv1	2olv1_33	10.9	64.1	0	A	171	27	25	Water	130	Sand	20
370	2olv1	2olv1_33	10.9	64.1	0	D	171	27	25	Water	130	Sand	23
371	2olv1	2olv1_33	10.9	26.1	0	D	171	27	25	Water	130	Sand	22
372	2olv1	2olv1_33	10.9	359.9	1	B	171	27	25	Water	130	Sand	22
373	2olv1	2olv1_33	10.9	64	0	A	171	27	27	Conventional	130	Sand	24
374	2olv1	2olv1_33	10.9	40.2	0	C	171	27	27	Conventional	130	Sand	19
375	2olv1	2olv1_33	10.9	25.9	0	D	171	27	27	Conventional	130	Sand	20
376	2olv1	2olv1_33	10.9	63.9	0	C	171	27	27	Conventional	130	Sand	18
377	2olv1	2olv1_33	10.9	40.2	0	C	171	27	27	Conventional	130	Sand	22
378	2olv1	2olv1_33	10.9	25.7	0	C	171	27	30	Conventional	130	Sand	24
379	2olv1	2olv1_33	10.9	40	0	B	171	27	30	Conventional	130	Sand	19
380	2olv1	2olv1_33	10.9	187.7	0	B	171	27	30	Conventional	130	Sand	20
381	2olv1	2olv1_33	10.9	40	0	C	171	27	30	Conventional	130	Sand	24
382	2olv1	2olv1_33	10.9	63.7	0	B	171	27	30	Conventional	130	Sand	25
383	2olv2	2olv2_14	12	96.2	0	B	56	39	5	Conventional	120	Sand	20
384	2olv2	2olv2_14	12	11.9	0	D	56	39	5	Conventional	120	Sand	22
385	2olv2	2olv2_14	12	406.6	1	B	56	39	5	Conventional	120	Sand	21
386	2olv2	2olv2_14	12	239.1	0	D	56	39	5	Conventional	120	Sand	19
387	2olv2	2olv2_14	12	96.1	0	B	56	39	5	Conventional	120	Sand	20
388	2olv2	2olv2_14	12	11.8	0	D	56	39	9	Conventional	120	Sand	25
389	2olv2	2olv2_14	12	11.7	0	C	56	39	9	Conventional	120	Sand	18
390	2olv2	2olv2_14	12	11.7	0	D	56	39	9	Conventional	120	Sand	21
391	2olv2	2olv2_14	12	406.4	1	A	56	39	9	Conventional	120	Sand	20
392	2olv2	2olv2_14	12	406.4	1	A	56	39	11	Water	120	Sand	19
393	2olv2	2olv2_14	12	21.9	0	B	56	39	11	Water	120	Sand	23
394	2olv2	2olv2_14	12	33.6	0	C	56	39	11	Water	120	Sand	20
395	2olv2	2olv2_14	12	21.8	0	D	56	39	11	Water	120	Sand	23
396	2olv2	2olv2_14	12	406.3	1	B	56	39	11	Water	120	Sand	23
397	2olv2	2olv2_14	12	33.5	0	B	56	39	15	Water	120	Sand	17
398	2olv2	2olv2_14	12	406.2	1	B	56	39	15	Water	120	Sand	19
399	2olv2	2olv2_14	12	0	0	D	56	39	15	Water	120	Sand	23
400	2olv2	2olv2_14	12	11.4	0	D	56	39	15	Water	120	Sand	21
401	2olv2	2olv2_14	12	11.3	0	C	56	39	15	Water	120	Sand	22
402	2olv2	2olv2_18	12	69	0	B	42	46	6	Water	120	Sand	22
403	2olv2	2olv2_18	12	399.9	1	B	42	46	6	Water	120	Sand	25
404	2olv2	2olv2_18	12	27.1	0	B	42	46	6	Water	120	Sand	24
405	2olv2	2olv2_18	12	51.8	0	A	42	46	6	Water	120	Sand	19
406	2olv2	2olv2_18	12	208.3	0	C	42	46	6	Water	120	Sand	22
407	2olv2	2olv2_18	12	399.8	1	B	42	46	17	Water	120	Sand	20
408	2olv2	2olv2_18	12	5	0	D	42	46	17	Water	120	Sand	18
409	2olv2	2olv2_18	12	4.9	0	D	42	46	17	Water	120	Sand	16
410	2olv2	2olv2_18	12	0	0	D	42	46	17	Water	120	Sand	16
411	2olv2	2olv2_18	12	15.1	0	D	42	46	17	Water	120	Sand	23
412	2olv2	2olv2_18	12	0	0	D	42	46	18	Conventional	120	Sand	21
413	2olv2	2olv2_18	12	0	0	D	42	46	18	Conventional	120	Sand	23
414	2olv2	2olv2_18	12	399.4	1	B	42	46	18	Conventional	120	Sand	22
415	2olv2	2olv2_18	12	399.4	1	A	42	46	18	Conventional	120	Sand	22
416	2olv2	2olv2_18	12	26.6	0	B	42	46	18	Conventional	120	Sand	23
417	2olv2	2olv2_18	12	0	0	D	42	46	24	Conventional	120	Sand	24
418	2olv2	2olv2_18	12	0	0	D	42	46	24	Conventional	120	Sand	24
419	2olv2	2olv2_18	12	4.5	0	D	42	46	24	Conventional	120	Sand	21
420	2olv2	2olv2_18	12	4.5	0	D	42	46	24	Conventional	120	Sand	25
421	2olv2	2olv2_18	12	26.4	0	C	42	46	24	Conventional	120	Sand	24
422	2olv2	2olv2_20	12	64.4	0	D	40	46	5	Conventional	120	Sand	23
423	2olv2	2olv2_20	12	22.9	0	C	40	46	5	Conventional	120	Sand	25
424	2olv2	2olv2_20	12	85.1	0	D	40	46	5	Conventional	120	Sand	25
425	2olv2	2olv2_20	12	11.1	0	C	40	46	5	Conventional	120	Sand	21
426	2olv2	2olv2_20	12	395.5	1	A	40	46	5	Conventional	120	Sand	20
427	2olv2	2olv2_20	12	35.1	0	D	40	46	12	Conventional	120	Sand	18
428	2olv2	2olv2_20	12	47.4	0	D	40	46	12	Conventional	120	Sand	24
429	2olv2	2olv2_20	12	10.8	0	D	40	46	12	Conventional	120	Sand	23
430	2olv2	2olv2_20	12	0	0	D	40	46	12	Conventional	120	Sand	27
431	2olv2	2olv2_20	12	47.3	0	C	40	46	12	Conventional	120	Sand	22
432	2olv2	2olv2_20	12	395.2	1	A	40	46	14	Water	120	Sand	24
433	2olv2	2olv2_20	12	22.4	0	C	40	46	14	Water	120	Sand	25
434	2olv2	2olv2_20	12	395.1	1	B	40	46	14	Water	120	Sand	23
435	2olv2	2olv2_20	12	10.6	0	C	40	46	14	Water	120	Sand	22
436	2olv2	2olv2_20	12	22.3	0	C	40	46	14	Water	120	Sand	23
437	2olv2	2olv2_20	12	133.1	0	C	40	46	24	Water	120	Sand	25
438	2olv2	2olv2_20	12	395	1	A	40	46	24	Water	120	Sand	18
439	2olv2	2olv2_20	12	10.5	0	D	40	46	24	Water	120	Sand	17
440	2olv2	2olv2_20	12	84.5	0	B	40	46	24	Water	120	Sand	17
441	2olv2	2olv2_26	12	382.4	1	A	43	41	5	Water	120	Sand	24
442	2olv2	2olv2_26	12	382.3	1	A	43	41	5	Water	120	Sand	27
443	2olv2	2olv2_26	12	9.5	0	C	43	41	5	Water	120	Sand	21
444	2olv2	2olv2_26	12	21.9	0	D	43	41	5	Water	120	Sand	21
445	2olv2	2olv2_26	12	51	0	B	43	41	5	Water	120	Sand	21
446	2olv2	2olv2_26	12	382.2	1	A	43	41	11	Water	120	Sand	18
447	2olv2	2olv2_26	12	0	0	D	43	41	11	Water	120	Sand	22
448	2olv2	2olv2_26	12	9.4	0	D	43	41	11	Water	120	Sand	18
449	2olv2	2olv2_26	12	71.6	0	C	43	41	11	Water	120	Sand	23
450	2olv2	2olv2_26	12	21.8	0	C	43	41	11	Water	120	Sand	23
451	2olv2	2olv2_26	12	382	1	C	43	41	14	Conventional	120	Sand	16
452	2olv2	2olv2_26	12	9.3	0	C	43	41	14	Conventional	120	Sand	26
453	2olv2	2olv2_26	12	21.6	0	D	43	41	14	Conventional	120	Sand	20
454	2olv2	2olv2_26	12	71.5	0	B	43	41	14	Conventional	120	Sand	22
455	2olv2	2olv2_26	12	33.9	0	C	43	41	14	Conventional	120	Sand	22
456	2olv2	2olv2_26	12	71.4	0	C	43	41	20	Conventional	120	Sand	23
457	2olv2	2olv2_26	12	71.4	0	C	43	41	20	Conventional	120	Sand	25
458	2olv2	2olv2_26	12	21.5	0	D	43	41	20	Conventional	120	Sand	23
459	2olv2	2olv2_26	12	9.1	0	C	43	41	20	Conventional	120	Sand	20
460	2olv2	2olv2_26	12	9	0	D	43	41	20	Conventional	120	Sand	18
461	2olv2	2olv2_28	12	0	0	D	37	49	6	Conventional	120	Sand	20
462	2olv2	2olv2_28	12	378.4	1	B	37	49	6	Conventional	120	Sand	18
463	2olv2	2olv2_28	12	47.4	0	B	37	49	6	Conventional	120	Sand	21
464	2olv2	2olv2_28	12	18.1	0	D	37	49	6	Conventional	120	Sand	19
465	2olv2	2olv2_28	12	18	0	D	37	49	6	Conventional	120	Sand	17
466	2olv2	2olv2_28	12	47.3	0	B	37	49	13	Conventional	120	Sand	24
467	2olv2	2olv2_28	12	17.9	0	C	37	49	13	Conventional	120	Sand	22
468	2olv2	2olv2_28	12	17.9	0	C	37	49	13	Conventional	120	Sand	21
469	2olv2	2olv2_28	12	0	0	D	37	49	13	Conventional	120	Sand	24
470	2olv2	2olv2_28	12	5.5	0	D	37	49	13	Conventional	120	Sand	22
471	2olv2	2olv2_28	12	5.4	0	D	37	49	16	Water	120	Sand	22
472	2olv2	2olv2_28	12	378.1	1	A	37	49	16	Water	120	Sand	25
473	2olv2	2olv2_28	12	378.1	1	A	37	49	16	Water	120	Sand	22
474	2olv2	2olv2_28	12	17.8	0	D	37	49	16	Water	120	Sand	21
475	2olv2	2olv2_28	12	30.1	0	B	37	49	16	Water	120	Sand	23
476	2olv2	2olv2_28	12	0	0	D	37	49	22	Water	120	Sand	23
477	2olv2	2olv2_28	12	47	0	C	37	49	22	Water	120	Sand	27
478	2olv2	2olv2_28	12	0	0	D	37	49	22	Water	120	Sand	17
479	2olv2	2olv2_28	12	377.9	1	B	37	49	22	Water	120	Sand	20
480	2olv2	2olv2_28	12	46.9	0	C	37	49	22	Water	120	Sand	19
481	2olv2	2olv2_29	12	45.1	0	C	37	40	4	Water	120	Sand	16
482	2olv2	2olv2_29	12	376.3	1	B	37	40	4	Water	120	Sand	16
483	2olv2	2olv2_29	12	376.3	1	A	37	40	4	Water	120	Sand	23
484	2olv2	2olv2_29	12	28.2	0	B	37	40	4	Water	120	Sand	21
485	2olv2	2olv2_29	12	376.2	1	B	37	40	4	Water	120	Sand	23
486	2olv2	2olv2_29	12	15.8	0	C	37	40	10	Water	120	Sand	16
487	2olv2	2olv2_29	12	66.6	0	B	37	40	10	Water	120	Sand	21
488	2olv2	2olv2_29	12	90.3	0	B	37	40	10	Water	120	Sand	24
489	2olv2	2olv2_29	12	0	0	D	37	40	10	Water	120	Sand	19
490	2olv2	2olv2_29	12	28	0	D	37	40	10	Water	120	Sand	22
491	2olv2	2olv2_29	12	3.2	0	D	37	40	13	Conventional	120	Sand	20
492	2olv2	2olv2_29	12	90.1	0	C	37	40	13	Conventional	120	Sand	25
493	2olv2	2olv2_29	12	375.9	1	B	37	40	13	Conventional	120	Sand	22
494	2olv2	2olv2_29	12	15.5	0	D	37	40	13	Conventional	120	Sand	25
495	2olv2	2olv2_29	12	15.4	0	C	37	40	13	Conventional	120	Sand	23
496	2olv2	2olv2_29	12	375.7	1	A	37	40	18	Conventional	120	Sand	22
497	2olv2	2olv2_29	12	44.7	0	D	37	40	18	Conventional	120	Sand	23
498	2olv2	2olv2_29	12	2.9	0	C	37	40	18	Conventional	120	Sand	23
499	2olv2	2olv2_29	12	15.3	0	D	37	40	18	Conventional	120	Sand	22
500	2olv2	2olv2_29	12	27.6	0	B	37	40	18	Conventional	120	Sand	19
501	2olv3	2olv3_13	14	12.4	0	C	97	23	7	Conventional	120	Sand	20
502	2olv3	2olv3_13	14	0	0	D	97	23	7	Conventional	120	Sand	20
503	2olv3	2olv3_13	14	12.3	0	C	97	23	7	Conventional	120	Sand	18
504	2olv3	2olv3_13	14	47.9	0	C	97	23	7	Conventional	120	Sand	21
505	2olv3	2olv3_13	14	23.5	0	B	97	23	7	Conventional	120	Sand	27
506	2olv3	2olv3_13	14	120.3	0	C	97	23	7	Conventional	120	Sand	22
507	2olv3	2olv3_13	14	12.2	0	C	97	23	7	Conventional	120	Sand	20
508	2olv3	2olv3_13	14	47.7	0	C	97	23	7	Conventional	120	Sand	19
509	2olv3	2olv3_13	14	77.2	0	C	97	23	7	Conventional	120	Sand	25
510	2olv3	2olv3_13	14	23.3	0	C	97	23	7	Water	120	Sand	21
511	2olv3	2olv3_13	14	77.1	0	B	97	23	7	Water	120	Sand	20
512	2olv3	2olv3_13	14	143.1	0	B	97	23	7	Water	120	Sand	25
513	2olv3	2olv3_13	14	34.6	0	C	97	23	7	Water	120	Sand	23
514	2olv3	2olv3_13	14	23.2	0	C	97	23	7	Water	120	Sand	17
515	2olv3	2olv3_13	14	0	0	D	97	23	7	Water	120	Sand	21
516	2olv3	2olv3_13	14	11.9	0	B	97	23	7	Water	120	Sand	21
517	2olv3	2olv3_13	14	77	0	B	97	23	7	Water	120	Sand	20
518	2olv3	2olv3_13	14	34.5	0	C	97	23	7	Water	120	Sand	20
519	2olv3	2olv3_13	14	34.5	0	B	97	23	7	Water	120	Sand	20
520	2olv3	2olv3_15	14	377.9	0	C	88	22	7	Water	120	Sand	23
521	2olv3	2olv3_15	14	403.8	1	B	88	22	7	Water	120	Sand	21
522	2olv3	2olv3_15	14	72.8	0	C	88	22	7	Water	120	Sand	21
523	2olv3	2olv3_15	14	72.8	0	B	88	22	7	Water	120	Sand	23
524	2olv3	2olv3_15	14	43.3	0	C	88	22	7	Water	120	Sand	19
525	2olv3	2olv3_15	14	18.9	0	B	88	22	11	Water	120	Sand	22
526	2olv3	2olv3_15	14	18.9	0	B	88	22	11	Water	120	Sand	22
527	2olv3	2olv3_15	14	18.8	0	C	88	22	11	Water	120	Sand	21
528	2olv3	2olv3_15	14	403.7	1	A	88	22	11	Water	120	Sand	17
529	2olv3	2olv3_15	14	7.6	0	D	88	22	11	Water	120	Sand	20
530	2olv3	2olv3_15	14	30.2	0	C	88	22	13	Conventional	120	Sand	24
531	2olv3	2olv3_15	14	7.5	0	C	88	22	13	Conventional	120	Sand	23
532	2olv3	2olv3_15	14	30.1	0	D	88	22	13	Conventional	120	Sand	27
533	2olv3	2olv3_15	14	18.6	0	C	88	22	13	Conventional	120	Sand	20
534	2olv3	2olv3_15	14	51.9	0	C	88	22	13	Conventional	120	Sand	25
535	2olv3	2olv3_15	14	403.4	1	C	88	22	14	Conventional	120	Sand	26
536	2olv3	2olv3_15	14	72.4	0	D	88	22	14	Conventional	120	Sand	24
537	2olv3	2olv3_15	14	42.9	0	C	88	22	14	Conventional	120	Sand	27
538	2olv3	2olv3_15	14	7.3	0	C	88	22	14	Conventional	120	Sand	19
539	2olv3	2olv3_15	14	403.3	1	B	88	22	14	Conventional	120	Sand	27
540	2olv3	2olv3_16	14	41.2	0	B	82	23	5	Water	120	Sand	19
541	2olv3	2olv3_16	14	401.6	1	A	82	23	5	Water	120	Sand	20
542	2olv3	2olv3_16	14	401.6	1	A	82	23	5	Water	120	Sand	24
543	2olv3	2olv3_16	14	401.6	1	A	82	23	5	Water	120	Sand	16
544	2olv3	2olv3_16	14	70.6	0	C	82	23	5	Water	120	Sand	21
545	2olv3	2olv3_16	14	18.4	0	C	82	23	5	Water	120	Sand	21
546	2olv3	2olv3_16	14	401.4	1	B	82	23	5	Water	120	Sand	24
547	2olv3	2olv3_16	14	401.4	1	C	82	23	5	Water	120	Sand	24
548	2olv3	2olv3_16	14	401.4	1	C	82	23	5	Water	120	Sand	26
549	2olv3	2olv3_16	14	136.4	0	C	82	23	5	Water	120	Sand	27
550	2olv3	2olv3_16	14	40.8	0	D	82	23	5	Conventional	120	Sand	24
551	2olv3	2olv3_16	14	18.1	0	C	82	23	5	Conventional	120	Sand	24
552	2olv3	2olv3_16	14	136.3	0	B	82	23	5	Conventional	120	Sand	21
553	2olv3	2olv3_16	14	40.8	0	C	82	23	5	Conventional	120	Sand	20
554	2olv3	2olv3_16	14	18.1	0	C	82	23	5	Conventional	120	Sand	24
555	2olv3	2olv3_16	14	16.3	0	C	82	23	15	Conventional	120	Sand	25
556	2olv3	2olv3_16	14	40.6	0	C	82	23	15	Conventional	120	Sand	21
557	2olv3	2olv3_16	14	5	0	C	82	23	15	Conventional	120	Sand	23
558	2olv3	2olv3_16	14	40.6	0	C	82	23	15	Conventional	120	Sand	22
559	2olv3	2olv3_16	14	27.6	0	C	82	23	15	Conventional	120	Sand	20
560	2olv3	2olv3_16	14	17.9	0	C	82	23	15	Conventional	120	Sand	25
561	2olv3	2olv3_17	14	16.2	0	C	81	23	6	Conventional	120	Sand	24
562	2olv3	2olv3_17	14	4.8	0	D	81	23	6	Conventional	120	Sand	17
563	2olv3	2olv3_17	14	16.2	0	D	81	23	6	Conventional	120	Sand	23
564	2olv3	2olv3_17	14	158.3	0	B	81	23	6	Conventional	120	Sand	20
565	2olv3	2olv3_17	14	399.3	1	B	81	23	6	Conventional	120	Sand	27
566	2olv3	2olv3_17	14	25.9	0	C	81	23	9	Conventional	120	Sand	26
567	2olv3	2olv3_17	14	16.1	0	C	81	23	9	Conventional	120	Sand	25
568	2olv3	2olv3_17	14	47.6	0	B	81	23	9	Conventional	120	Sand	23
569	2olv3	2olv3_17	14	399.2	1	B	81	23	9	Conventional	120	Sand	19
570	2olv3	2olv3_17	14	4.6	0	C	81	23	9	Conventional	120	Sand	23
571	2olv3	2olv3_17	14	68.1	0	B	81	23	11	Water	120	Sand	21
572	2olv3	2olv3_17	14	15.9	0	C	81	23	11	Water	120	Sand	24
573	2olv3	2olv3_17	14	15.9	0	C	81	23	11	Water	120	Sand	22
574	2olv3	2olv3_17	14	68	0	C	81	23	11	Water	120	Sand	20
575	2olv3	2olv3_17	14	24.6	0	D	81	23	11	Water	120	Sand	26
576	2olv3	2olv3_17	14	15.8	0	C	81	23	15	Water	120	Sand	22
577	2olv3	2olv3_17	14	68	0	C	81	23	15	Water	120	Sand	22
578	2olv3	2olv3_17	14	15.8	0	C	81	23	15	Water	120	Sand	23
579	2olv3	2olv3_17	14	0	0	D	81	23	15	Water	120	Sand	18
580	2olv3	2olv3_17	14	25.4	0	C	81	23	15	Water	120	Sand	25
581	2olv3	2olv3_18	14	66.1	0	B	74	22	7	Water	125	Sand	26
582	2olv3	2olv3_18	14	373.1	0	B	74	22	7	Water	125	Sand	25
583	2olv3	2olv3_18	14	13.9	0	C	74	22	7	Water	125	Sand	26
584	2olv3	2olv3_18	14	132	0	A	74	22	7	Water	125	Sand	20
585	2olv3	2olv3_18	14	36.5	0	B	74	22	7	Water	125	Sand	19
586	2olv3	2olv3_18	14	13.8	0	C	74	22	11	Water	125	Sand	22
587	2olv3	2olv3_18	14	396.9	1	B	74	22	11	Water	125	Sand	19
588	2olv3	2olv3_18	14	85.8	0	B	74	22	11	Water	125	Sand	24
589	2olv3	2olv3_18	14	23.4	0	B	74	22	11	Water	125	Sand	22
590	2olv3	2olv3_18	14	36.3	0	B	74	22	11	Water	125	Sand	22
591	2olv3	2olv3_18	14	396.7	1	B	74	22	12	Conventional	125	Sand	19
592	2olv3	2olv3_18	14	13.5	0	B	74	22	12	Conventional	125	Sand	21
593	2olv3	2olv3_18	14	13.5	0	C	74	22	12	Conventional	125	Sand	23
594	2olv3	2olv3_18	14	396.6	1	B	74	22	12	Conventional	125	Sand	28
595	2olv3	2olv3_18	14	13.5	0	D	74	22	12	Conventional	125	Sand	21
596	2olv3	2olv3_18	14	13.4	0	C	74	22	14	Conventional	125	Sand	21
597	2olv3	2olv3_18	14	23.1	0	C	74	22	14	Conventional	125	Sand	22
598	2olv3	2olv3_18	14	179	0	B	74	22	14	Conventional	125	Sand	22
599	2olv3	2olv3_18	14	13.3	0	C	74	22	14	Conventional	125	Sand	20
600	2olv3	2olv3_18	14	85.5	0	B	74	22	14	Conventional	125	Sand	20
601	2olv3	2olv3_26	14	5.9	0	C	31	23	7	Conventional	110	Sand	21
602	2olv3	2olv3_26	14	48.4	0	C	31	23	7	Conventional	110	Sand	25
603	2olv3	2olv3_26	14	379.3	1	A	31	23	7	Conventional	110	Sand	24
604	2olv3	2olv3_26	14	68.3	0	B	31	23	7	Conventional	110	Sand	20
605	2olv3	2olv3_26	14	0	0	D	31	23	7	Conventional	110	Sand	23
606	2olv3	2olv3_26	14	5.8	0	D	31	23	12	Conventional	110	Sand	26
607	2olv3	2olv3_26	14	18.7	0	D	31	23	12	Conventional	110	Sand	22
608	2olv3	2olv3_26	14	18.6	0	D	31	23	12	Conventional	110	Sand	21
609	2olv3	2olv3_26	14	48.1	0	C	31	23	12	Conventional	110	Sand	20
610	2olv3	2olv3_26	14	18.6	0	C	31	23	12	Conventional	110	Sand	24
611	2olv3	2olv3_26	14	0	0	D	31	23	14	Water	110	Sand	22
612	2olv3	2olv3_26	14	27.4	0	C	31	23	14	Water	110	Sand	20
613	2olv3	2olv3_26	14	18.5	0	C	31	23	14	Water	110	Sand	20
614	2olv3	2olv3_26	14	91	0	B	31	23	14	Water	110	Sand	25
615	2olv3	2olv3_26	14	48	0	D	31	23	14	Water	110	Sand	20
616	2olv3	2olv3_26	14	18.4	0	B	31	23	18	Water	110	Sand	19
617	2olv3	2olv3_26	14	5.4	0	D	31	23	18	Water	110	Sand	21
618	2olv3	2olv3_26	14	5.4	0	D	31	23	18	Water	110	Sand	19
619	2olv3	2olv3_26	14	67.8	0	B	31	23	18	Water	110	Sand	21
620	2olv3	2olv3_26	14	18.3	0	C	31	23	18	Water	110	Sand	21
621	2olv4	2olv4_14	20	12	0	D	90	37	5	Conventional	120	Sand	26
622	2olv4	2olv4_14	20	25.4	0	B	90	37	5	Conventional	120	Sand	25
623	2olv4	2olv4_14	20	73.4	0	A	90	37	5	Conventional	120	Sand	21
624	2olv4	2olv4_14	20	56.4	0	B	90	37	5	Conventional	120	Sand	24
625	2olv4	2olv4_14	20	97.3	0	C	90	37	5	Conventional	120	Sand	21
626	2olv4	2olv4_14	20	0	0	D	90	37	11	Conventional	120	Sand	27
627	2olv4	2olv4_14	20	73.3	0	B	90	37	11	Conventional	120	Sand	21
628	2olv4	2olv4_14	20	11.8	0	C	90	37	11	Conventional	120	Sand	26
629	2olv4	2olv4_14	20	56.2	0	C	90	37	11	Conventional	120	Sand	26
630	2olv4	2olv4_14	20	11.8	0	D	90	37	11	Conventional	120	Sand	20
631	2olv4	2olv4_14	20	56.1	0	A	90	37	14	Water	120	Sand	22
632	2olv4	2olv4_14	20	97.1	0	B	90	37	14	Water	120	Sand	25
633	2olv4	2olv4_14	20	390.6	1	A	90	37	14	Water	120	Sand	26
634	2olv4	2olv4_14	20	56	0	C	90	37	14	Water	120	Sand	25
635	2olv4	2olv4_14	20	36.8	0	C	90	37	14	Water	120	Sand	24
636	2olv4	2olv4_14	20	56	0	B	90	37	18	Water	120	Sand	21
637	2olv4	2olv4_14	20	0	0	D	90	37	18	Water	120	Sand	28
638	2olv4	2olv4_14	20	11.6	0	D	90	37	18	Water	120	Sand	21
639	2olv4	2olv4_14	20	24.9	0	C	90	37	18	Water	120	Sand	23
640	2olv4	2olv4_14	20	36.7	0	B	90	37	18	Water	120	Sand	25
641	2olv4	2olv4_15	20	388.7	1	A	77	40	8	Water	120	Coarse-grained sediment	24
642	2olv4	2olv4_15	20	238.6	0	A	77	40	8	Water	120	Coarse-grained sediment	26
643	2olv4	2olv4_15	20	54.1	0	A	77	40	8	Water	120	Coarse-grained sediment	25
644	2olv4	2olv4_15	20	54.1	0	D	77	40	8	Water	120	Coarse-grained sediment	29
645	2olv4	2olv4_15	20	23.2	0	C	77	40	8	Water	120	Coarse-grained sediment	24
646	2olv4	2olv4_15	20	338.5	0	A	77	40	12	Water	120	Coarse-grained sediment	26
647	2olv4	2olv4_15	20	9.7	0	D	77	40	12	Water	120	Coarse-grained sediment	25
648	2olv4	2olv4_15	20	54	0	C	77	40	12	Water	120	Coarse-grained sediment	25
649	2olv4	2olv4_15	20	9.6	0	D	77	40	12	Water	120	Coarse-grained sediment	24
650	2olv4	2olv4_15	20	0	0	D	77	40	12	Water	120	Coarse-grained sediment	21
651	2olv4	2olv4_15	20	34.8	0	D	77	40	14	Conventional	120	Coarse-grained sediment	25
652	2olv4	2olv4_15	20	10.3	0	C	77	40	14	Conventional	120	Coarse-grained sediment	22
653	2olv4	2olv4_15	20	0	0	D	77	40	14	Conventional	120	Coarse-grained sediment	25
654	2olv4	2olv4_15	20	53.8	0	B	77	40	14	Conventional	120	Coarse-grained sediment	24
655	2olv4	2olv4_15	20	53.8	0	C	77	40	14	Conventional	120	Coarse-grained sediment	24
656	2olv4	2olv4_15	20	0	0	D	77	40	19	Conventional	120	Coarse-grained sediment	23
657	2olv4	2olv4_15	20	23.9	0	D	77	40	19	Conventional	120	Coarse-grained sediment	26
658	2olv4	2olv4_15	20	53.6	0	B	77	40	19	Conventional	120	Coarse-grained sediment	24
659	2olv4	2olv4_15	20	388.1	1	A	77	40	19	Conventional	120	Coarse-grained sediment	25
660	2olv4	2olv4_15	20	94.6	0	A	77	40	19	Conventional	120	Coarse-grained sediment	18
661	2olv4	2olv4_16	20	7.7	0	D	90	31	4	Conventional	120	Coarse-grained sediment	22
662	2olv4	2olv4_16	20	51	0	C	90	31	4	Conventional	120	Coarse-grained sediment	26
663	2olv4	2olv4_16	20	51	0	B	90	31	4	Conventional	120	Coarse-grained sediment	26
664	2olv4	2olv4_16	20	21.4	0	B	90	31	4	Conventional	120	Coarse-grained sediment	23
665	2olv4	2olv4_16	20	91.9	0	B	90	31	4	Conventional	120	Coarse-grained sediment	21
666	2olv4	2olv4_16	20	91.9	0	A	90	31	10	Conventional	120	Coarse-grained sediment	18
667	2olv4	2olv4_16	20	0	0	D	90	31	10	Conventional	120	Coarse-grained sediment	25
668	2olv4	2olv4_16	20	7.5	0	D	90	31	10	Conventional	120	Coarse-grained sediment	26
669	2olv4	2olv4_16	20	21.3	0	C	90	31	10	Conventional	120	Coarse-grained sediment	21
670	2olv4	2olv4_16	20	7.5	0	C	90	31	10	Conventional	120	Coarse-grained sediment	21
671	2olv4	2olv4_16	20	187.3	0	A	90	31	12	Water	120	Coarse-grained sediment	23
672	2olv4	2olv4_16	20	385.2	1	A	90	31	12	Water	120	Coarse-grained sediment	20
673	2olv4	2olv4_16	20	7.5	0	C	90	31	12	Water	120	Coarse-grained sediment	25
674	2olv4	2olv4_16	20	7.5	0	C	90	31	12	Water	120	Coarse-grained sediment	18
675	2olv4	2olv4_16	20	31.9	0	B	90	31	12	Water	120	Coarse-grained sediment	21
676	2olv4	2olv4_16	20	21.2	0	C	90	31	16	Water	120	Coarse-grained sediment	23
677	2olv4	2olv4_16	20	7.4	0	D	90	31	16	Water	120	Coarse-grained sediment	24
678	2olv4	2olv4_16	20	0	0	D	90	31	16	Water	120	Coarse-grained sediment	23
679	2olv4	2olv4_16	20	0	0	D	90	31	16	Water	120	Coarse-grained sediment	23
680	2olv4	2olv4_16	20	67.5	0	B	90	31	16	Water	120	Coarse-grained sediment	23
681	2olv4	2olv4_18	20	65.1	0	B	73	29	6	Water	110	Coarse-grained sediment	24
682	2olv4	2olv4_18	20	382.6	1	A	73	29	6	Water	110	Coarse-grained sediment	22
683	2olv4	2olv4_18	20	0	0	D	73	29	6	Water	110	Coarse-grained sediment	27
684	2olv4	2olv4_18	20	0	0	D	73	29	6	Water	110	Coarse-grained sediment	21
685	2olv4	2olv4_18	20	29.2	0	B	73	29	12	Water	110	Coarse-grained sediment	23
686	2olv4	2olv4_18	20	18.6	0	D	73	29	12	Water	110	Coarse-grained sediment	23
687	2olv4	2olv4_18	20	47.9	0	C	73	29	12	Water	110	Coarse-grained sediment	22
688	2olv4	2olv4_18	20	0	0	D	73	29	12	Water	110	Coarse-grained sediment	22
689	2olv4	2olv4_18	20	0	0	D	73	29	12	Water	110	Coarse-grained sediment	25
690	2olv4	2olv4_18	20	0	0	D	73	29	15	Conventional	110	Coarse-grained sediment	20
691	2olv4	2olv4_18	20	0	0	D	73	29	15	Conventional	110	Coarse-grained sediment	22
692	2olv4	2olv4_18	20	0	0	D	73	29	15	Conventional	110	Coarse-grained sediment	24
693	2olv4	2olv4_18	20	112.2	0	B	73	29	15	Conventional	110	Coarse-grained sediment	21
694	2olv4	2olv4_18	20	0	0	D	73	29	15	Conventional	110	Coarse-grained sediment	24
695	2olv4	2olv4_18	20	18.3	0	D	73	29	18	Conventional	110	Coarse-grained sediment	21
696	2olv4	2olv4_18	20	0	0	D	73	29	18	Conventional	110	Coarse-grained sediment	25
697	2olv4	2olv4_18	20	47.6	0	C	73	29	18	Conventional	110	Coarse-grained sediment	24
698	2olv4	2olv4_18	20	0	0	D	73	29	18	Conventional	110	Coarse-grained sediment	22
699	2olv4	2olv4_18	20	18.2	0	B	73	29	18	Conventional	110	Coarse-grained sediment	25
700	2olv4	2olv4_25	20	96.9	0	B	188	28	4	Conventional	120	Coarse-grained sediment	28
701	2olv4	2olv4_25	20	14.3	0	D	188	28	4	Conventional	120	Coarse-grained sediment	21
702	2olv4	2olv4_25	20	14.3	0	D	188	28	4	Conventional	120	Coarse-grained sediment	27
703	2olv4	2olv4_25	20	14.3	0	D	188	28	4	Conventional	120	Coarse-grained sediment	23
704	2olv4	2olv4_25	20	49.4	0	C	188	28	4	Conventional	120	Coarse-grained sediment	22
705	2olv4	2olv4_25	20	14.4	0	D	188	28	10	Conventional	120	Coarse-grained sediment	27
706	2olv4	2olv4_25	20	14.3	0	C	188	28	10	Conventional	120	Coarse-grained sediment	24
707	2olv4	2olv4_25	20	14.3	0	D	188	28	10	Conventional	120	Coarse-grained sediment	25
708	2olv4	2olv4_25	20	14.3	0	D	188	28	10	Conventional	120	Coarse-grained sediment	23
709	2olv4	2olv4_25	20	14.3	0	B	188	28	10	Conventional	120	Coarse-grained sediment	23
710	2olv4	2olv4_25	20	14.3	0	B	188	28	11	Water	120	Coarse-grained sediment	26
711	2olv4	2olv4_25	20	14.2	0	C	188	28	11	Water	120	Coarse-grained sediment	25
712	2olv4	2olv4_25	20	32.2	0	D	188	28	11	Water	120	Coarse-grained sediment	24
713	2olv4	2olv4_25	20	120.7	0	A	188	28	11	Water	120	Coarse-grained sediment	25
714	2olv4	2olv4_25	20	14.2	0	B	188	28	11	Water	120	Coarse-grained sediment	25
715	2olv4	2olv4_25	20	32.1	0	A	188	28	17	Water	120	Coarse-grained sediment	25
716	2olv4	2olv4_25	20	49.1	0	A	188	28	17	Water	120	Coarse-grained sediment	22
717	2olv4	2olv4_25	20	32.1	0	B	188	28	17	Water	120	Coarse-grained sediment	27
718	2olv4	2olv4_25	20	14.1	0	C	188	28	17	Water	120	Coarse-grained sediment	25
719	2olv4	2olv4_25	20	14.1	0	D	188	28	17	Water	120	Coarse-grained sediment	23
720	2olv4	2olv4_27	20	27.9	0	A	222	32	5	Water	120	Coarse-grained sediment	25
721	2olv4	2olv4_27	20	44.9	0	C	222	32	5	Water	120	Coarse-grained sediment	25
722	2olv4	2olv4_27	20	92.3	0	A	222	32	5	Water	120	Coarse-grained sediment	26
723	2olv4	2olv4_27	20	27.9	0	D	222	32	5	Water	120	Coarse-grained sediment	26
724	2olv4	2olv4_27	20	362.3	1	B	222	32	5	Water	120	Coarse-grained sediment	25
725	2olv4	2olv4_27	20	9.9	0	D	222	32	14	Water	120	Coarse-grained sediment	26
726	2olv4	2olv4_27	20	27.8	0	C	222	32	14	Water	120	Coarse-grained sediment	24
727	2olv4	2olv4_27	20	27.8	0	C	222	32	14	Water	120	Coarse-grained sediment	25
728	2olv4	2olv4_27	20	44.7	0	D	222	32	14	Water	120	Coarse-grained sediment	27
729	2olv4	2olv4_27	20	362.2	1	A	222	32	14	Water	120	Coarse-grained sediment	24
730	2olv4	2olv4_27	20	9.9	0	D	222	32	15	Conventional	120	Coarse-grained sediment	25
731	2olv4	2olv4_27	20	362.1	0	A	222	32	15	Conventional	120	Coarse-grained sediment	25
732	2olv4	2olv4_27	20	9.8	0	C	222	32	15	Conventional	120	Coarse-grained sediment	26
733	2olv4	2olv4_27	20	362.1	1	B	222	32	15	Conventional	120	Coarse-grained sediment	24
734	2olv4	2olv4_27	20	44.6	0	C	222	32	15	Conventional	120	Coarse-grained sediment	24
735	2olv4	2olv4_27	20	9.6	0	D	222	32	23	Conventional	120	Coarse-grained sediment	23
736	2olv4	2olv4_27	20	0	0	D	222	32	23	Conventional	120	Coarse-grained sediment	25
737	2olv5	2olv5_11	18	56.7	0	B	85	36	4	Conventional	125	Coarse-grained sediment	28
738	2olv5	2olv5_11	18	385.1	0	B	85	36	4	Conventional	125	Coarse-grained sediment	28
739	2olv5	2olv5_11	18	144.1	0	A	85	36	4	Conventional	125	Coarse-grained sediment	23
740	2olv5	2olv5_11	18	11.6	0	B	85	36	4	Conventional	125	Coarse-grained sediment	16
741	2olv5	2olv5_11	18	11.5	0	C	85	36	4	Conventional	125	Coarse-grained sediment	21
742	2olv5	2olv5_11	18	22.1	0	C	85	36	8	Conventional	125	Coarse-grained sediment	24
743	2olv5	2olv5_11	18	11.4	0	C	85	36	8	Conventional	125	Coarse-grained sediment	22
744	2olv5	2olv5_11	18	11.4	0	C	85	36	8	Conventional	125	Coarse-grained sediment	24
745	2olv5	2olv5_11	18	35	0	C	85	36	8	Conventional	125	Coarse-grained sediment	23
746	2olv5	2olv5_11	18	22	0	B	85	36	8	Conventional	125	Coarse-grained sediment	24
747	2olv5	2olv5_12	18	8.5	0	B	100	34	10	Conventional	130	Sand	23
748	2olv5	2olv5_12	18	19.2	0	B	100	34	10	Conventional	130	Sand	23
749	2olv5	2olv5_12	18	32	0	B	100	34	10	Conventional	130	Sand	23
750	2olv5	2olv5_12	18	8.5	0	C	100	34	10	Conventional	130	Sand	18
751	2olv5	2olv5_12	18	0	0	D	100	34	10	Conventional	130	Sand	20
752	2olv5	2olv5_12	18	19.1	0	C	100	34	14	Conventional	130	Sand	19
753	2olv5	2olv5_12	18	43.3	0	B	100	34	14	Conventional	130	Sand	19
754	2olv5	2olv5_12	18	19	0	A	100	34	14	Conventional	130	Sand	22
755	2olv5	2olv5_12	18	8.3	0	B	100	34	14	Conventional	130	Sand	23
756	2olv5	2olv5_12	18	18.9	0	B	100	34	14	Conventional	130	Sand	18
757	2olv5	2olv5_13	18	16.9	0	C	118	33	2	Conventional	125	Sand	20
758	2olv5	2olv5_13	18	16.8	0	B	118	33	2	Conventional	125	Sand	23
759	2olv5	2olv5_13	18	73.6	0	B	118	33	2	Conventional	125	Sand	22
760	2olv5	2olv5_13	18	16.8	0	C	118	33	2	Conventional	125	Sand	22
761	2olv5	2olv5_13	18	6.1	0	B	118	33	2	Conventional	125	Sand	19
762	2olv5	2olv5_13	18	16.7	0	C	118	33	5	Conventional	125	Sand	22
763	2olv5	2olv5_13	18	51.1	0	B	118	33	5	Conventional	125	Sand	24
764	2olv5	2olv5_13	18	6	0	B	118	33	5	Conventional	125	Sand	19
765	2olv5	2olv5_13	18	16.6	0	C	118	33	5	Conventional	125	Sand	24
766	2olv5	2olv5_13	18	40.9	0	B	118	33	5	Conventional	125	Sand	19
767	2olv5	2olv5_14	18	27.3	0	C	111	36	13	Conventional	125	Sand	26
768	2olv5	2olv5_14	18	38.6	0	B	111	36	13	Conventional	125	Sand	19
769	2olv5	2olv5_14	18	3.6	0	D	111	36	13	Conventional	125	Sand	21
770	2olv5	2olv5_14	18	3.6	0	D	111	36	13	Conventional	125	Sand	23
771	2olv5	2olv5_14	18	0	0	D	111	36	13	Conventional	125	Sand	19
772	2olv5	2olv5_14	18	48.6	0	B	111	36	20	Conventional	125	Sand	24
773	2olv5	2olv5_14	18	27.1	0	C	111	36	20	Conventional	125	Sand	24
774	2olv5	2olv5_14	18	3.5	0	C	111	36	20	Conventional	125	Sand	23
775	2olv5	2olv5_14	18	3.5	0	D	111	36	20	Conventional	125	Sand	22
776	2olv5	2olv5_14	18	0	0	D	111	36	20	Conventional	125	Sand	20
777	2olv5	2olv5_2	18	19.1	0	C	92	29	5	Conventional	125	Coarse-grained sediment	20
778	2olv5	2olv5_2	18	42.9	0	B	92	29	5	Conventional	125	Coarse-grained sediment	22
779	2olv5	2olv5_2	18	32.2	0	B	92	29	5	Conventional	125	Coarse-grained sediment	20
780	2olv5	2olv5_2	18	55.8	0	B	92	29	5	Conventional	125	Coarse-grained sediment	25
781	2olv5	2olv5_2	18	431.2	1	B	92	29	5	Conventional	125	Coarse-grained sediment	20
782	2olv5	2olv5_2	18	18.9	0	C	92	29	12	Conventional	125	Coarse-grained sediment	23
783	2olv5	2olv5_2	18	0	0	D	92	29	12	Conventional	125	Coarse-grained sediment	24
784	2olv5	2olv5_2	18	0	0	D	92	29	12	Conventional	125	Coarse-grained sediment	22
785	2olv5	2olv5_2	18	0	0	D	92	29	12	Conventional	125	Coarse-grained sediment	24
786	2olv5	2olv5_2	18	0	0	D	92	29	12	Conventional	125	Coarse-grained sediment	22
787	2olv5	2olv5_3	18	0	0	D	106	26	18	Conventional	120	Coarse-grained sediment	26
788	2olv5	2olv5_3	18	0	0	D	106	26	18	Conventional	120	Coarse-grained sediment	19
789	2olv5	2olv5_3	18	0	0	D	106	26	18	Conventional	120	Coarse-grained sediment	18
790	2olv5	2olv5_3	18	0	0	D	106	26	18	Conventional	120	Coarse-grained sediment	20
791	2olv5	2olv5_3	18	0	0	D	106	26	18	Conventional	120	Coarse-grained sediment	21
792	2olv5	2olv5_3	18	0	0	D	106	26	26	Conventional	120	Coarse-grained sediment	24
793	2olv5	2olv5_3	18	0	0	D	106	26	26	Conventional	120	Coarse-grained sediment	20
794	2olv5	2olv5_3	18	0	0	D	106	26	26	Conventional	120	Coarse-grained sediment	23
795	2olv5	2olv5_3	18	0	0	D	106	26	26	Conventional	120	Coarse-grained sediment	23
796	2olv5	2olv5_3	18	0	0	D	106	26	26	Conventional	120	Coarse-grained sediment	22
797	2olv5	2olv5_31	18.1	0	0	D	127	36	5	Conventional	125	Sand	24
798	2olv5	2olv5_31	18.1	95.9	0	B	127	36	5	Conventional	125	Sand	23
799	2olv5	2olv5_31	18.1	30.9	0	B	127	36	5	Conventional	125	Sand	23
800	2olv5	2olv5_31	18.1	30.8	0	B	127	36	5	Conventional	125	Sand	24
801	2olv5	2olv5_31	18.1	47.5	0	B	127	36	5	Conventional	125	Sand	26
802	2olv5	2olv5_31	18.1	0	0	D	127	36	5	Conventional	125	Sand	24
803	2olv5	2olv5_31	18.1	8.2	0	C	127	36	5	Conventional	125	Sand	25
804	2olv5	2olv5_31	18.1	0	0	D	127	36	5	Conventional	125	Sand	23
805	2olv5	2olv5_31	18.1	119.9	0	B	127	36	5	Conventional	125	Sand	21
806	2olv5	2olv5_31	18.1	8.2	0	B	127	36	5	Conventional	125	Sand	21
807	2olv5	2olv5_31	18.1	8.1	0	C	127	36	19	Conventional	125	Sand	25
808	2olv5	2olv5_31	18.1	8.1	0	C	127	36	19	Conventional	125	Sand	21
809	2olv5	2olv5_31	18.1	30.5	0	B	127	36	19	Conventional	125	Sand	25
810	2olv5	2olv5_31	18.1	8	0	D	127	36	19	Conventional	125	Sand	21
811	2olv5	2olv5_31	18.1	0	0	D	127	36	19	Conventional	125	Sand	21
812	2olv5	2olv5_31	18.1	8	0	D	127	36	19	Conventional	125	Sand	22
813	2olv5	2olv5_31	18.1	7.9	0	C	127	36	19	Conventional	125	Sand	24
814	2olv5	2olv5_31	18.1	7.9	0	D	127	36	19	Conventional	125	Sand	25
815	2olv5	2olv5_31	18.1	7.9	0	D	127	36	19	Conventional	125	Sand	25
816	2olv5	2olv5_31	18.1	0	0	D	127	36	19	Conventional	125	Sand	23
817	2olv6	2olv6_14	14.7	406.7	1	B	157	31	5	Water	130	Sand	25
818	2olv6	2olv6_14	14.7	121.7	0	B	157	31	5	Water	130	Sand	23
819	2olv6	2olv6_14	14.7	406.7	1	B	157	31	5	Water	130	Sand	24
820	2olv6	2olv6_14	14.7	406.6	1	A	157	31	5	Water	130	Sand	21
821	2olv6	2olv6_14	14.7	406.6	1	B	157	31	5	Water	130	Sand	22
822	2olv6	2olv6_14	14.7	10.2	0	D	157	31	13	Water	130	Sand	21
823	2olv6	2olv6_14	14.7	10.2	0	D	157	31	13	Water	130	Sand	20
824	2olv6	2olv6_14	14.7	406.5	1	B	157	31	13	Water	130	Sand	21
825	2olv6	2olv6_14	14.7	10.1	0	D	157	31	13	Water	130	Sand	21
826	2olv6	2olv6_14	14.7	10.1	0	D	157	31	13	Water	130	Sand	19
827	2olv6	2olv6_14	14.7	10.1	0	D	157	31	14	Conventional	130	Sand	26
828	2olv6	2olv6_14	14.7	97.7	0	C	157	31	14	Conventional	130	Sand	20
829	2olv6	2olv6_14	14.7	406.4	1	A	157	31	14	Conventional	130	Sand	20
830	2olv6	2olv6_14	14.7	406.4	1	B	157	31	14	Conventional	130	Sand	21
831	2olv6	2olv6_14	14.7	36.1	0	B	157	31	14	Conventional	130	Sand	19
832	2olv6	2olv6_14	14.7	9.9	0	C	157	31	17	Conventional	130	Sand	24
833	2olv6	2olv6_14	14.7	36.1	0	B	157	31	17	Conventional	130	Sand	17
834	2olv6	2olv6_14	14.7	121.2	0	A	157	31	17	Conventional	130	Sand	24
835	2olv6	2olv6_14	14.7	36	0	B	157	31	17	Conventional	130	Sand	21
836	2olv6	2olv6_14	14.7	36	0	C	157	31	17	Conventional	130	Sand	19
837	2olv6	2olv6_15	14.8	20.6	0	C	160	31	6	Conventional	120	Sand	23
838	2olv6	2olv6_15	14.8	404.4	1	B	160	31	6	Conventional	120	Sand	22
839	2olv6	2olv6_15	14.8	404.4	1	A	160	31	6	Conventional	120	Sand	17
840	2olv6	2olv6_15	14.8	34.2	0	C	160	31	6	Conventional	120	Sand	22
841	2olv6	2olv6_15	14.8	404.4	1	B	160	31	6	Conventional	120	Sand	23
842	2olv6	2olv6_15	14.8	8	0	D	160	31	10	Conventional	120	Sand	22
843	2olv6	2olv6_15	14.8	59.4	0	C	160	31	10	Conventional	120	Sand	24
844	2olv6	2olv6_15	14.8	0	0	D	160	31	10	Conventional	120	Sand	18
845	2olv6	2olv6_15	14.8	119.3	0	C	160	31	10	Conventional	120	Sand	20
846	2olv6	2olv6_15	14.8	20.4	0	C	160	31	10	Conventional	120	Sand	19
847	2olv6	2olv6_15	14.8	33.7	0	B	160	31	11	Water	120	Sand	20
848	2olv6	2olv6_15	14.8	7.5	0	D	160	31	11	Water	120	Sand	22
849	2olv6	2olv6_15	14.8	95.2	0	B	160	31	11	Water	120	Sand	18
850	2olv6	2olv6_15	14.8	69.9	0	B	160	31	11	Water	120	Sand	20
851	2olv6	2olv6_15	14.8	7.4	0	D	160	31	11	Water	120	Sand	18
852	2olv6	2olv6_15	14.8	33.6	0	B	160	31	14	Water	120	Sand	18
853	2olv6	2olv6_15	14.8	7.4	0	D	160	31	14	Water	120	Sand	17
854	2olv6	2olv6_15	14.8	19.9	0	C	160	31	14	Water	120	Sand	22
855	2olv6	2olv6_15	14.8	19.9	0	C	160	31	14	Water	120	Sand	24
856	2olv6	2olv6_15	14.8	95	0	B	160	31	14	Water	120	Sand	22
857	2olv6	2olv6_16	14.9	18.4	0	C	168	31	5	Water	120	Sand	22
858	2olv6	2olv6_16	14.9	402.2	1	B	168	31	5	Water	120	Sand	27
859	2olv6	2olv6_16	14.9	402.2	1	A	168	31	5	Water	120	Sand	22
860	2olv6	2olv6_16	14.9	18.3	0	C	168	31	5	Water	120	Sand	24
861	2olv6	2olv6_16	14.9	18.3	0	D	168	31	5	Water	120	Sand	24
862	2olv6	2olv6_16	14.9	5.7	0	D	168	31	9	Water	120	Sand	22
863	2olv6	2olv6_16	14.9	117	0	A	168	31	9	Water	120	Sand	18
864	2olv6	2olv6_16	14.9	402	1	B	168	31	9	Water	120	Sand	18
865	2olv6	2olv6_16	14.9	18.2	0	B	168	31	9	Water	120	Sand	23
866	2olv6	2olv6_16	14.9	93.3	0	C	168	31	9	Water	120	Sand	19
867	2olv6	2olv6_16	14.9	117	0	B	168	31	11	Conventional	120	Sand	19
868	2olv6	2olv6_16	14.9	0	0	D	168	31	11	Conventional	120	Sand	23
869	2olv6	2olv6_16	14.9	401.9	1	B	168	31	11	Conventional	120	Sand	19
870	2olv6	2olv6_16	14.9	18	0	C	168	31	11	Conventional	120	Sand	19
871	2olv6	2olv6_16	14.9	93.2	0	B	168	31	11	Conventional	120	Sand	19
872	2olv6	2olv6_16	14.9	17.9	0	C	168	31	14	Conventional	120	Sand	24
873	2olv6	2olv6_16	14.9	0	0	D	168	31	14	Conventional	120	Sand	23
874	2olv6	2olv6_16	14.9	17.9	0	D	168	31	14	Conventional	120	Sand	18
875	2olv6	2olv6_16	14.9	17.9	0	D	168	31	14	Conventional	120	Sand	22
876	2olv6	2olv6_16	14.9	17.8	0	D	168	31	14	Conventional	120	Sand	18
877	2olv6	2olv6_17	14.1	54.9	0	B	179	31	10	Conventional	120	Sand	23
878	2olv6	2olv6_17	14.1	41	0	C	179	31	10	Conventional	120	Sand	27
879	2olv6	2olv6_17	14.1	399.9	1	A	179	31	10	Conventional	120	Sand	25
880	2olv6	2olv6_17	14.1	29.7	0	B	179	31	10	Conventional	120	Sand	26
881	2olv6	2olv6_17	14.1	399.8	1	B	179	31	10	Conventional	120	Sand	26
882	2olv6	2olv6_17	14.1	15.9	0	D	179	31	15	Conventional	120	Sand	24
883	2olv6	2olv6_17	14.1	399.7	1	A	179	31	15	Conventional	120	Sand	24
884	2olv6	2olv6_17	14.1	399.7	1	B	179	31	15	Conventional	120	Sand	27
885	2olv6	2olv6_17	14.1	29.4	0	C	179	31	15	Conventional	120	Sand	23
886	2olv6	2olv6_17	14.1	399.6	1	B	179	31	15	Conventional	120	Sand	23
887	2olv6	2olv6_17	14.1	399.5	1	A	179	31	17	Water	120	Sand	20
888	2olv6	2olv6_17	14.1	29.3	0	C	179	31	17	Water	120	Sand	25
889	2olv6	2olv6_17	14.1	399.4	1	A	179	31	17	Water	120	Sand	19
890	2olv6	2olv6_17	14.1	29.3	0	D	179	31	17	Water	120	Sand	25
891	2olv6	2olv6_17	14.1	40.6	0	B	179	31	17	Water	120	Sand	23
892	2olv6	2olv6_17	14.1	15.5	0	C	179	31	20	Water	120	Sand	18
893	2olv6	2olv6_17	14.1	15.5	0	D	179	31	20	Water	120	Sand	17
894	2olv6	2olv6_17	14.1	114.3	0	B	179	31	20	Water	120	Sand	21
895	2olv6	2olv6_17	14.1	15.4	0	C	179	31	20	Water	120	Sand	23
896	2olv6	2olv6_17	14.1	399.3	1	B	179	31	20	Water	120	Sand	22
897	2olv6	2olv6_19	14.12	25.3	0	B	174	31	4	Water	120	Sand	23
898	2olv6	2olv6_19	14.12	25.2	0	B	174	31	4	Water	120	Sand	21
899	2olv6	2olv6_19	14.12	25.2	0	D	174	31	4	Water	120	Sand	25
900	2olv6	2olv6_19	14.12	25.2	0	D	174	31	4	Water	120	Sand	27
901	2olv6	2olv6_19	14.12	50.4	0	C	174	31	4	Water	120	Sand	26
902	2olv6	2olv6_19	14.12	11.4	0	D	174	31	8	Water	120	Sand	24
903	2olv6	2olv6_19	14.12	11.4	0	D	174	31	8	Water	120	Sand	18
904	2olv6	2olv6_19	14.12	25.1	0	D	174	31	8	Water	120	Sand	21
905	2olv6	2olv6_19	14.12	11.4	0	D	174	31	8	Water	120	Sand	19
906	2olv6	2olv6_19	14.12	11.3	0	D	174	31	8	Water	120	Sand	18
907	2olv6	2olv6_19	14.12	231.9	0	B	174	31	9	Conventional	120	Sand	21
908	2olv6	2olv6_19	14.12	395.1	1	A	174	31	9	Conventional	120	Sand	25
909	2olv6	2olv6_19	14.12	11.2	0	D	174	31	9	Conventional	120	Sand	19
910	2olv6	2olv6_19	14.12	24.9	0	D	174	31	9	Conventional	120	Sand	21
911	2olv6	2olv6_19	14.12	110	0	A	174	31	9	Conventional	120	Sand	18
912	2olv6	2olv6_19	14.12	0	0	D	174	31	12	Conventional	120	Sand	26
913	2olv6	2olv6_19	14.12	61	0	B	174	31	12	Conventional	120	Sand	24
914	2olv6	2olv6_19	14.12	11.1	0	D	174	31	12	Conventional	120	Sand	22
915	2olv6	2olv6_19	14.12	394.9	1	A	174	31	12	Conventional	120	Sand	26
916	2olv6	2olv6_19	14.12	11.1	0	C	174	31	12	Conventional	120	Sand	20
917	2olv6	2olv6_25	14.7	23.1	0	C	119	31	5	Conventional	120	Sand	25
918	2olv6	2olv6_25	14.7	96.9	0	B	119	31	5	Conventional	120	Sand	27
919	2olv6	2olv6_25	14.7	23.1	0	C	119	31	5	Conventional	120	Sand	25
920	2olv6	2olv6_25	14.7	11.7	0	B	119	31	5	Conventional	120	Sand	25
921	2olv6	2olv6_25	14.7	73.2	0	B	119	31	5	Conventional	120	Sand	24
922	2olv6	2olv6_25	14.7	23	0	C	119	31	9	Conventional	120	Sand	25
923	2olv6	2olv6_25	14.7	36.8	0	B	119	31	9	Conventional	120	Sand	19
924	2olv6	2olv6_25	14.7	36.8	0	B	119	31	9	Conventional	120	Sand	18
925	2olv6	2olv6_25	14.7	96.8	0	B	119	31	9	Conventional	120	Sand	18
926	2olv6	2olv6_25	14.7	47.8	0	D	119	31	9	Conventional	120	Sand	23
927	2olv6	2olv6_25	14.7	73	0	A	119	31	10	Water	120	Sand	20
928	2olv6	2olv6_25	14.7	47.7	0	B	119	31	10	Water	120	Sand	18
929	2olv6	2olv6_25	14.7	36.7	0	B	119	31	10	Water	120	Sand	21
930	2olv6	2olv6_25	14.7	22.8	0	C	119	31	10	Water	120	Sand	20
931	2olv6	2olv6_25	14.7	36.6	0	D	119	31	10	Water	120	Sand	25
932	2olv6	2olv6_25	14.7	22.7	0	C	119	31	15	Water	120	Sand	20
933	2olv6	2olv6_25	14.7	36.5	0	B	119	31	15	Water	120	Sand	18
934	2olv6	2olv6_25	14.7	36.5	0	D	119	31	15	Water	120	Sand	21
935	2olv6	2olv6_25	14.7	22.6	0	D	119	31	15	Water	120	Sand	25
936	2olv6	2olv6_25	14.7	22.6	0	C	119	31	15	Water	120	Sand	26
937	2olv7	2olv7_14	11.5	28	0	D	100	46	4	Water	120	Sand	20
938	2olv7	2olv7_14	11.5	70.5	0	C	100	46	4	Water	120	Sand	24
939	2olv7	2olv7_14	11.5	52.8	0	B	100	46	4	Water	120	Sand	22
940	2olv7	2olv7_14	11.5	27.9	0	C	100	46	4	Water	120	Sand	19
941	2olv7	2olv7_14	11.5	27.9	0	C	100	46	4	Water	120	Sand	19
942	2olv7	2olv7_14	11.5	52.7	0	B	100	46	13	Water	120	Sand	26
943	2olv7	2olv7_14	11.5	27.8	0	C	100	46	13	Water	120	Sand	23
944	2olv7	2olv7_14	11.5	27.8	0	D	100	46	13	Water	120	Sand	24
945	2olv7	2olv7_14	11.5	27.8	0	D	100	46	13	Water	120	Sand	24
946	2olv7	2olv7_14	11.5	27.8	0	C	100	46	13	Water	120	Sand	22
947	2olv7	2olv7_14	11.5	405.1	1	B	100	46	19	Conventional	120	Sand	25
948	2olv7	2olv7_14	11.5	27.7	0	D	100	46	19	Conventional	120	Sand	24
949	2olv7	2olv7_14	11.5	27.6	0	D	100	46	19	Conventional	120	Sand	23
950	2olv7	2olv7_14	11.5	27.6	0	D	100	46	19	Conventional	120	Sand	25
951	2olv7	2olv7_14	11.5	27.6	0	D	100	46	19	Conventional	120	Sand	21
952	2olv7	2olv7_14	11.5	405	1	B	100	46	26	Conventional	120	Sand	23
953	2olv7	2olv7_14	11.5	94	0	C	100	46	26	Conventional	120	Sand	24
954	2olv7	2olv7_14	11.5	27.5	0	C	100	46	26	Conventional	120	Sand	24
955	2olv7	2olv7_14	11.5	27.4	0	D	100	46	26	Conventional	120	Sand	23
956	2olv7	2olv7_14	11.5	27.4	0	D	100	46	26	Conventional	120	Sand	23
957	2olv7	2olv7_15	11.5	24	0	D	146	43	6	Conventional	120	Sand	26
958	2olv7	2olv7_15	11.5	50.6	0	C	146	43	6	Conventional	120	Sand	25
959	2olv7	2olv7_15	11.5	68.3	0	B	146	43	6	Conventional	120	Sand	21
960	2olv7	2olv7_15	11.5	23.9	0	C	146	43	6	Conventional	120	Sand	23
961	2olv7	2olv7_15	11.5	23.9	0	C	146	43	6	Conventional	120	Sand	25
962	2olv7	2olv7_15	11.5	68.2	0	B	146	43	11	Conventional	120	Sand	23
963	2olv7	2olv7_15	11.5	23.8	0	C	146	43	11	Conventional	120	Sand	21
964	2olv7	2olv7_15	11.5	403.1	1	B	146	43	11	Conventional	120	Sand	23
965	2olv7	2olv7_15	11.5	50.4	0	B	146	43	11	Conventional	120	Sand	22
966	2olv7	2olv7_15	11.5	23.7	0	D	146	43	11	Conventional	120	Sand	19
967	2olv7	2olv7_15	11.5	50.3	0	C	146	43	17	Water	120	Sand	23
968	2olv7	2olv7_15	11.5	50.2	0	C	146	43	17	Water	120	Sand	21
969	2olv7	2olv7_15	11.5	50.2	0	C	146	43	17	Water	120	Sand	22
970	2olv7	2olv7_15	11.5	50.2	0	C	146	43	17	Water	120	Sand	23
971	2olv7	2olv7_15	11.5	402.8	1	C	146	43	17	Water	120	Sand	22
972	2olv7	2olv7_15	11.5	142.5	0	B	146	43	25	Water	120	Sand	26
973	2olv7	2olv7_15	11.5	67.8	0	C	146	43	25	Water	120	Sand	25
974	2olv7	2olv7_15	11.5	402.7	1	B	146	43	25	Water	120	Sand	24
975	2olv7	2olv7_15	11.5	50	0	C	146	43	25	Water	120	Sand	23
976	2olv7	2olv7_15	11.5	23.3	0	D	146	43	25	Water	120	Sand	19
977	2olv7	2olv7_16	11.5	140.6	0	B	157	38	17	Water	120	Sand	24
978	2olv7	2olv7_16	11.5	140.6	0	B	157	38	17	Water	120	Sand	29
979	2olv7	2olv7_16	11.5	48.2	0	C	157	38	17	Water	120	Sand	25
980	2olv7	2olv7_16	11.5	162.8	0	C	157	38	17	Water	120	Sand	21
981	2olv7	2olv7_16	11.5	65.8	0	B	157	38	17	Water	120	Sand	23
982	2olv7	2olv7_16	11.5	65.8	0	C	157	38	24	Water	120	Sand	23
983	2olv7	2olv7_16	11.5	117.2	0	C	157	38	24	Water	120	Sand	25
984	2olv7	2olv7_16	11.5	21.3	0	C	157	38	24	Water	120	Sand	23
985	2olv7	2olv7_16	11.5	117.1	0	C	157	38	24	Water	120	Sand	26
986	2olv7	2olv7_16	11.5	47.9	0	C	157	38	24	Water	120	Sand	20
987	2olv7	2olv7_16	11.5	400.5	1	B	157	38	30	Conventional	120	Sand	25
988	2olv7	2olv7_16	11.5	400.4	1	B	157	38	30	Conventional	120	Sand	20
989	2olv7	2olv7_16	11.5	210.2	0	B	157	38	30	Conventional	120	Sand	22
990	2olv7	2olv7_16	11.5	4.8	0	D	157	38	30	Conventional	120	Sand	24
991	2olv7	2olv7_16	11.5	400.4	1	C	157	38	30	Conventional	120	Sand	22
992	2olv7	2olv7_16	11.5	65.3	0	C	157	38	34	Conventional	120	Sand	24
993	2olv7	2olv7_16	11.5	140	0	C	157	38	34	Conventional	120	Sand	26
994	2olv7	2olv7_16	11.5	26.7	0	C	157	38	34	Conventional	120	Sand	21
995	2olv7	2olv7_16	11.5	0	0	D	157	38	34	Conventional	120	Sand	25
996	2olv7	2olv7_16	11.5	65.2	0	C	157	38	34	Conventional	120	Sand	24
997	2olv7	2olv7_17	11.5	25.2	0	C	150	37	6	Conventional	120	Sand	23
998	2olv7	2olv7_17	11.5	63.8	0	B	150	37	6	Conventional	120	Sand	26
999	2olv7	2olv7_17	11.5	398.6	1	B	150	37	6	Conventional	120	Sand	26
1000	2olv7	2olv7_17	11.5	25.1	0	C	150	37	6	Conventional	120	Sand	22
1001	2olv7	2olv7_17	11.5	25.1	0	C	150	37	6	Conventional	120	Sand	26
1002	2olv7	2olv7_17	11.5	45.9	0	C	150	37	13	Conventional	120	Sand	22
1003	2olv7	2olv7_17	11.5	398.5	1	B	150	37	13	Conventional	120	Sand	23
1004	2olv7	2olv7_17	11.5	398.4	1	A	150	37	13	Conventional	120	Sand	27
1005	2olv7	2olv7_17	11.5	63.5	0	B	150	37	13	Conventional	120	Sand	25
1006	2olv7	2olv7_17	11.5	24.9	0	D	150	37	13	Conventional	120	Sand	24
1007	2olv7	2olv7_17	11.5	63.4	0	B	150	37	18	Water	120	Sand	24
1008	2olv7	2olv7_17	11.5	208.1	0	B	150	37	18	Water	120	Sand	20
1009	2olv7	2olv7_17	11.5	24.7	0	C	150	37	18	Water	120	Sand	19
1010	2olv7	2olv7_17	11.5	24.7	0	C	150	37	18	Water	120	Sand	21
1011	2olv7	2olv7_17	11.5	45.5	0	C	150	37	18	Water	120	Sand	24
1012	2olv7	2olv7_17	11.5	286	0	A	150	37	22	Water	120	Sand	23
1013	2olv7	2olv7_17	11.5	398.1	1	B	150	37	22	Water	120	Sand	19
1014	2olv7	2olv7_17	11.5	45.4	0	C	150	37	22	Water	120	Sand	25
1015	2olv7	2olv7_17	11.5	24.5	0	C	150	37	22	Water	120	Sand	24
1016	2olv7	2olv7_17	11.5	45.4	0	C	150	37	22	Water	120	Sand	23
1017	2olv7	2olv7_18	11.5	43.7	0	C	142	41	7	Water	120	Sand	26
1018	2olv7	2olv7_18	11.5	22.8	0	B	142	41	7	Water	120	Sand	23
1019	2olv7	2olv7_18	11.5	43.6	0	C	142	41	7	Water	120	Sand	21
1020	2olv7	2olv7_18	11.5	22.8	0	C	142	41	7	Water	120	Sand	26
1021	2olv7	2olv7_18	11.5	22.7	0	D	142	41	7	Water	120	Sand	18
1022	2olv7	2olv7_18	11.5	61.3	0	C	142	41	15	Water	120	Sand	24
1023	2olv7	2olv7_18	11.5	22.6	0	C	142	41	15	Water	120	Sand	20
1024	2olv7	2olv7_18	11.5	22.6	0	C	142	41	15	Water	120	Sand	23
1025	2olv7	2olv7_18	11.5	112.6	0	C	142	41	15	Water	120	Sand	27
1026	2olv7	2olv7_18	11.5	61.1	0	B	142	41	15	Water	120	Sand	23
1027	2olv7	2olv7_18	11.5	22.5	0	B	142	41	23	Conventional	120	Sand	26
1028	2olv7	2olv7_18	11.5	112.5	0	C	142	41	23	Conventional	120	Sand	27
1029	2olv7	2olv7_18	11.5	22.4	0	C	142	41	23	Conventional	120	Sand	24
1030	2olv7	2olv7_18	11.5	135.7	0	B	142	41	23	Conventional	120	Sand	24
1031	2olv7	2olv7_18	11.5	22.4	0	D	142	41	23	Conventional	120	Sand	25
1032	2olv7	2olv7_18	11.5	60.9	0	B	142	41	33	Conventional	120	Sand	24
1033	2olv7	2olv7_18	11.5	0	0	D	142	41	33	Conventional	120	Sand	24
1034	2olv7	2olv7_18	11.5	84.8	0	B	142	41	33	Conventional	120	Sand	23
1035	2olv7	2olv7_18	11.5	22.2	0	C	142	41	33	Conventional	120	Sand	22
1036	2olv7	2olv7_18	11.5	22.2	0	C	142	41	33	Conventional	120	Sand	25
1037	2olv7	2olv7_6	11.5	423.3	1	B	120	37	12	Conventional	120	Sand	21
1038	2olv7	2olv7_6	11.5	45.8	0	B	120	37	12	Conventional	120	Sand	22
1039	2olv7	2olv7_6	11.5	70.6	0	C	120	37	12	Conventional	120	Sand	24
1040	2olv7	2olv7_6	11.5	27.6	0	C	120	37	12	Conventional	120	Sand	23
1041	2olv7	2olv7_6	11.5	27.6	0	D	120	37	12	Conventional	120	Sand	24
1042	2olv7	2olv7_6	11.5	139.6	0	B	120	37	23	Conventional	120	Sand	25
1043	2olv7	2olv7_6	11.5	423.1	1	B	120	37	23	Conventional	120	Sand	24
1044	2olv7	2olv7_6	11.5	15.8	0	C	120	37	23	Conventional	120	Sand	24
1045	2olv7	2olv7_6	11.5	423	1	C	120	37	23	Conventional	120	Sand	21
1046	2olv7	2olv7_6	11.5	15.8	0	D	120	37	23	Conventional	120	Sand	27
1047	2olv7	2olv7_6	11.5	45.4	0	C	120	37	26	Water	120	Sand	26
1048	2olv7	2olv7_6	11.5	27.2	0	D	120	37	26	Water	120	Sand	26
1049	2olv7	2olv7_6	11.5	422.8	1	C	120	37	26	Water	120	Sand	21
1050	2olv7	2olv7_6	11.5	45.4	0	D	120	37	26	Water	120	Sand	28
1051	2olv7	2olv7_6	11.5	15.5	0	C	120	37	26	Water	120	Sand	20
1052	2olv7	2olv7_6	11.5	111.8	0	C	120	37	33	Water	120	Sand	19
1053	2olv7	2olv7_6	11.5	422.6	1	B	120	37	33	Water	120	Sand	20
1054	2olv7	2olv7_6	11.5	422.6	1	B	120	37	33	Water	120	Sand	20
1055	2olv7	2olv7_6	11.5	27	0	D	120	37	33	Water	120	Sand	25
1056	2olv7	2olv7_6	11.5	15.3	0	C	120	37	33	Water	120	Sand	22
1057	2olv8	2olv8_11	6.1	142.7	0	B	114	30	5	Water	120	Sand	19
1058	2olv8	2olv8_11	6.1	408.2	1	B	114	30	5	Water	120	Sand	22
1059	2olv8	2olv8_11	6.1	74.4	0	C	114	30	5	Water	120	Sand	24
1060	2olv8	2olv8_11	6.1	190.4	0	A	114	30	5	Water	120	Sand	19
1061	2olv8	2olv8_11	6.1	95.3	0	B	114	30	5	Water	120	Sand	18
1062	2olv8	2olv8_11	6.1	35	0	C	114	30	10	Water	120	Sand	17
1063	2olv8	2olv8_11	6.1	46.9	0	C	114	30	10	Water	120	Sand	21
1064	2olv8	2olv8_11	6.1	46.9	0	D	114	30	10	Water	120	Sand	26
1065	2olv8	2olv8_11	6.1	34.9	0	C	114	30	10	Water	120	Sand	24
1066	2olv8	2olv8_11	6.1	95.1	0	B	114	30	10	Water	120	Sand	24
1067	2olv8	2olv8_11	6.1	61.4	0	B	114	30	12	Conventional	120	Sand	15
1068	2olv8	2olv8_11	6.1	61.3	0	D	114	30	12	Conventional	120	Sand	18
1069	2olv8	2olv8_11	6.1	142.2	0	B	114	30	12	Conventional	120	Sand	23
1070	2olv8	2olv8_11	6.1	407.7	1	A	114	30	12	Conventional	120	Sand	23
1071	2olv8	2olv8_11	6.1	46.6	0	B	114	30	12	Conventional	120	Sand	24
1072	2olv8	2olv8_11	6.1	407.5	1	A	114	30	15	Conventional	120	Sand	22
1073	2olv8	2olv8_11	6.1	61.1	0	C	114	30	15	Conventional	120	Sand	23
1074	2olv8	2olv8_11	6.1	407.5	1	B	114	30	15	Conventional	120	Sand	25
1075	2olv8	2olv8_11	6.1	141.9	0	B	114	30	15	Conventional	120	Sand	17
1076	2olv8	2olv8_11	6.1	34.4	0	C	114	30	15	Conventional	120	Sand	15
1077	2olv8	2olv8_12	6.1	44.5	0	B	134	28	3	Conventional	125	Sand	20
1078	2olv8	2olv8_12	6.1	32.5	0	D	134	28	3	Conventional	125	Sand	23
1079	2olv8	2olv8_12	6.1	71.7	0	D	134	28	3	Conventional	125	Sand	25
1080	2olv8	2olv8_12	6.1	32.5	0	C	134	28	3	Conventional	125	Sand	20
1081	2olv8	2olv8_12	6.1	32.4	0	C	134	28	3	Conventional	125	Sand	23
1082	2olv8	2olv8_12	6.1	31.5	0	B	134	28	13	Conventional	125	Sand	24
1083	2olv8	2olv8_12	6.1	14.3	0	D	134	28	13	Conventional	125	Sand	25
1084	2olv8	2olv8_12	6.1	31.4	0	D	134	28	13	Conventional	125	Sand	19
1085	2olv8	2olv8_12	6.1	31.4	0	C	134	28	13	Conventional	125	Sand	17
1086	2olv8	2olv8_12	6.1	43.3	0	D	134	28	13	Conventional	125	Sand	23
1087	2olv8	2olv8_12	6.1	91.6	0	A	134	28	16	Water	125	Sand	25
1088	2olv8	2olv8_12	6.1	43.2	0	B	134	28	16	Water	125	Sand	16
1089	2olv8	2olv8_12	6.1	43.2	0	C	134	28	16	Water	125	Sand	26
1090	2olv8	2olv8_12	6.1	31.2	0	A	134	28	16	Water	125	Sand	20
1091	2olv8	2olv8_12	6.1	31.2	0	C	134	28	16	Water	125	Sand	18
1092	2olv8	2olv8_12	6.1	43.1	0	D	134	28	25	Water	125	Sand	22
1093	2olv8	2olv8_12	6.1	31.1	0	D	134	28	25	Water	125	Sand	23
1094	2olv8	2olv8_12	6.1	43	0	B	134	28	25	Water	125	Sand	18
1095	2olv8	2olv8_12	6.1	43	0	B	134	28	25	Water	125	Sand	24
1096	2olv8	2olv8_12	6.1	57.6	0	C	134	28	25	Water	125	Sand	17
1097	2olv8	2olv8_13	6.1	0	0	D	223	30	11	Conventional	125	Sand	25
1098	2olv8	2olv8_13	6.1	137.3	0	C	223	30	11	Conventional	125	Sand	22
1099	2olv8	2olv8_13	6.1	56.3	0	C	223	30	11	Conventional	125	Sand	26
1100	2olv8	2olv8_13	6.1	0	0	D	223	30	11	Conventional	125	Sand	21
1101	2olv8	2olv8_13	6.1	29.6	0	B	223	30	1	Conventional	125	Sand	21
1102	2olv8	2olv8_13	6.1	41.5	0	C	223	30	1	Conventional	125	Sand	22
1103	2olv8	2olv8_13	6.1	29.6	0	C	223	30	1	Conventional	125	Sand	27
1104	2olv8	2olv8_13	6.1	41.5	0	B	223	30	1	Conventional	125	Sand	19
1105	2olv8	2olv8_13	6.1	41.5	0	C	223	30	1	Conventional	125	Sand	21
1106	2olv8	2olv8_13	6.1	12.4	0	D	223	30	14	Water	125	Sand	21
1107	2olv8	2olv8_13	6.1	41.4	0	D	223	30	14	Water	125	Sand	22
1108	2olv8	2olv8_13	6.1	29.4	0	B	223	30	14	Water	125	Sand	18
1109	2olv8	2olv8_13	6.1	41.3	0	D	223	30	14	Water	125	Sand	22
1110	2olv8	2olv8_13	6.1	41.2	0	B	223	30	33	Water	125	Sand	24
1111	2olv8	2olv8_13	6.1	41.2	0	B	223	30	33	Water	125	Sand	25
1112	2olv8	2olv8_13	6.1	29.2	0	C	223	30	33	Water	125	Sand	20
1113	2olv8	2olv8_13	6.1	55.7	0	A	223	30	33	Water	125	Sand	20
1114	2olv8	2olv8_13	6.1	41	0	B	223	30	33	Water	125	Sand	18
1115	2olv8	2olv8_14	6.1	66.9	0	A	259	35	8	Water	130	Sand	18
1116	2olv8	2olv8_14	6.1	10.5	0	D	259	35	8	Water	130	Sand	19
1117	2olv8	2olv8_14	6.1	27.6	0	D	259	35	8	Water	130	Sand	22
1118	2olv8	2olv8_14	6.1	39.5	0	C	259	35	8	Water	130	Sand	24
1119	2olv8	2olv8_14	6.1	39.4	0	C	259	35	8	Water	130	Sand	21
1120	2olv8	2olv8_14	6.1	27.5	0	D	259	35	8	Water	130	Sand	22
1121	2olv8	2olv8_14	6.1	54	0	B	259	35	12	Water	130	Sand	19
1122	2olv8	2olv8_14	6.1	39.3	0	B	259	35	12	Water	130	Sand	25
1123	2olv8	2olv8_14	6.1	27.3	0	D	259	35	12	Water	130	Sand	22
1124	2olv8	2olv8_14	6.1	27.3	0	C	259	35	12	Water	130	Sand	18
1125	2olv8	2olv8_14	6.1	10.2	0	D	259	35	12	Water	130	Sand	18
1126	2olv8	2olv8_14	6.1	53.7	0	B	259	35	15	Conventional	130	Sand	22
1127	2olv8	2olv8_14	6.1	182.4	0	A	259	35	15	Conventional	130	Sand	17
1128	2olv8	2olv8_14	6.1	27.1	0	B	259	35	15	Conventional	130	Sand	21
1129	2olv8	2olv8_14	6.1	10	0	D	259	35	15	Conventional	130	Sand	18
1130	2olv8	2olv8_14	6.1	53.6	0	C	259	35	22	Conventional	130	Sand	24
1131	2olv8	2olv8_14	6.1	53.6	0	D	259	35	22	Conventional	130	Sand	26
1132	2olv8	2olv8_14	6.1	53.5	0	B	259	35	22	Conventional	130	Sand	20
1133	2olv8	2olv8_14	6.1	53.5	0	C	259	35	22	Conventional	130	Sand	24
1134	2olv8	2olv8_14	6.1	53.5	0	D	259	35	22	Conventional	130	Sand	20
1135	2olv8	2olv8_30	6.4	358.9	1	A	175	32	2	Conventional	125	Sand	19
1136	2olv8	2olv8_30	6.4	93.3	0	B	175	32	2	Conventional	125	Sand	17
1137	2olv8	2olv8_30	6.4	358.8	1	B	175	32	2	Conventional	125	Sand	18
1138	2olv8	2olv8_30	6.4	117.1	0	D	175	32	2	Conventional	125	Sand	25
1139	2olv8	2olv8_30	6.4	117	0	B	175	32	9	Conventional	125	Sand	25
1140	2olv8	2olv8_30	6.4	93.2	0	C	175	32	9	Conventional	125	Sand	23
1141	2olv8	2olv8_30	6.4	168.9	0	C	175	32	9	Conventional	125	Sand	24
1142	2olv8	2olv8_30	6.4	140.9	0	A	175	32	9	Conventional	125	Sand	18
1143	2olv8	2olv8_30	6.4	358.7	1	B	175	32	9	Conventional	125	Sand	28
1144	2olv8	2olv8_30	6.4	45.9	0	D	175	32	11	Water	125	Sand	23
1145	2olv8	2olv8_30	6.4	45.8	0	D	175	32	11	Water	125	Sand	17
1146	2olv8	2olv8_30	6.4	260.8	0	C	175	32	11	Water	125	Sand	26
1147	2olv8	2olv8_30	6.4	45.8	0	D	175	32	11	Water	125	Sand	24
1148	2olv8	2olv8_30	6.4	140.8	0	C	175	32	11	Water	125	Sand	19
1149	2olv8	2olv8_30	6.4	358.5	1	B	175	32	19	Water	125	Sand	20
1150	2olv8	2olv8_30	6.4	358.5	1	B	175	32	19	Water	125	Sand	20
1151	2olv8	2olv8_30	6.4	24.7	0	D	175	32	19	Water	125	Sand	20
1152	2olv8	2olv8_30	6.4	358.4	1	B	175	32	19	Water	125	Sand	23
1153	2olv8	2olv8_30	6.4	358.4	1	B	175	32	19	Water	125	Sand	26
1154	2olv8	2olv8_31	6.4	356.6	1	C	161	33	5	Water	125	Sand	22
1155	2olv8	2olv8_31	6.4	43.8	0	C	161	33	5	Water	125	Sand	17
1156	2olv8	2olv8_31	6.4	43.8	0	D	161	33	5	Water	125	Sand	20
1157	2olv8	2olv8_31	6.4	356.5	1	B	161	33	5	Water	125	Sand	21
1158	2olv8	2olv8_31	6.4	211.9	0	B	161	33	5	Water	125	Sand	20
1159	2olv8	2olv8_31	6.4	21.8	0	D	161	33	11	Water	125	Sand	17
1160	2olv8	2olv8_31	6.4	90	0	B	161	33	11	Water	125	Sand	20
1161	2olv8	2olv8_31	6.4	75.3	0	B	161	33	11	Water	125	Sand	26
1162	2olv8	2olv8_31	6.4	90	0	C	161	33	11	Water	125	Sand	19
1163	2olv8	2olv8_31	6.4	42.7	0	D	161	33	11	Water	125	Sand	23
1164	2olv8	2olv8_31	6.4	113.6	0	B	161	33	14	Conventional	125	Sand	25
1165	2olv8	2olv8_31	6.4	355.3	1	B	161	33	14	Conventional	125	Sand	22
1166	2olv8	2olv8_31	6.4	355.3	1	B	161	33	14	Conventional	125	Sand	26
1167	2olv8	2olv8_31	6.4	89.8	0	D	161	33	14	Conventional	125	Sand	28
1168	2olv8	2olv8_31	6.4	89.8	0	D	161	33	14	Conventional	125	Sand	26
1169	2olv8	2olv8_31	6.4	355.2	1	B	161	33	21	Conventional	125	Sand	18
1170	2olv8	2olv8_31	6.4	355.2	1	A	161	33	21	Conventional	125	Sand	22
1171	2olv8	2olv8_31	6.4	89.7	0	C	161	33	21	Conventional	125	Sand	22
1172	2olv8	2olv8_31	6.4	137.4	0	C	161	33	21	Conventional	125	Sand	23
1173	2olv8	2olv8_31	6.4	137.4	0	B	161	33	21	Conventional	125	Sand	21
1174	2olv9	2olv9_1	4	163.6	0	D	77	45	7	Conventional	110	Sand	20
1175	2olv9	2olv9_1	4	191.2	0	C	77	45	7	Conventional	110	Sand	25
1176	2olv9	2olv9_1	4	92.8	0	D	77	45	7	Conventional	110	Sand	24
1177	2olv9	2olv9_1	4	379	0	B	77	45	7	Conventional	110	Sand	22
1178	2olv9	2olv9_1	4	92.8	0	C	77	45	7	Conventional	110	Sand	24
1179	2olv9	2olv9_1	4	378.8	0	B	77	45	13	Conventional	110	Sand	23
1180	2olv9	2olv9_1	4	330.8	0	A	77	45	13	Conventional	110	Sand	22
1181	2olv9	2olv9_1	4	54.4	0	D	77	45	13	Conventional	110	Sand	25
1182	2olv9	2olv9_1	4	92.6	0	D	77	45	13	Conventional	110	Sand	25
1183	2olv9	2olv9_1	4	426.9	1	B	77	45	13	Conventional	110	Sand	22
1184	2olv9	2olv9_1	4	426.9	1	C	77	45	18	Water	110	Sand	27
1185	2olv9	2olv9_1	4	426.9	1	A	77	45	18	Water	110	Sand	27
1186	2olv9	2olv9_1	4	92.4	0	D	77	45	18	Water	110	Sand	24
1187	2olv9	2olv9_1	4	426.8	1	A	77	45	18	Water	110	Sand	25
1188	2olv9	2olv9_1	4	426.8	1	A	77	45	18	Water	110	Sand	25
1189	2olv9	2olv9_1	4	115.4	0	B	77	45	24	Water	110	Sand	20
1190	2olv9	2olv9_1	4	234.4	0	B	77	45	24	Water	110	Sand	26
1191	2olv9	2olv9_1	4	426.6	1	A	77	45	24	Water	110	Sand	25
1192	2olv9	2olv9_1	4	426.6	1	C	77	45	24	Water	110	Sand	23
1193	2olv9	2olv9_1	4	54	0	D	77	45	24	Water	110	Sand	21
1194	2olv9	2olv9_12	4	89.2	0	D	29	42	5	Water	115	Coarse-grained sediment	19
1195	2olv9	2olv9_12	4	66	0	D	29	42	5	Water	115	Coarse-grained sediment	22
1196	2olv9	2olv9_12	4	400.4	1	A	29	42	5	Water	115	Coarse-grained sediment	22
1197	2olv9	2olv9_12	4	136.7	0	B	29	42	5	Water	115	Coarse-grained sediment	26
1198	2olv9	2olv9_12	4	400.4	1	C	29	42	5	Water	115	Coarse-grained sediment	24
1199	2olv9	2olv9_12	4	40.4	0	D	29	42	10	Water	115	Coarse-grained sediment	23
1200	2olv9	2olv9_12	4	400.3	1	C	29	42	10	Water	115	Coarse-grained sediment	22
1201	2olv9	2olv9_12	4	400.2	1	D	29	42	10	Water	115	Coarse-grained sediment	27
1202	2olv9	2olv9_12	4	65.8	0	D	29	42	10	Water	115	Coarse-grained sediment	26
1203	2olv9	2olv9_12	4	89	0	D	29	42	10	Water	115	Coarse-grained sediment	23
1204	2olv9	2olv9_12	4	136.4	0	C	29	42	14	Conventional	115	Coarse-grained sediment	19
1205	2olv9	2olv9_12	4	88.8	0	D	29	42	14	Conventional	115	Coarse-grained sediment	22
1206	2olv9	2olv9_12	4	88.8	0	D	29	42	14	Conventional	115	Coarse-grained sediment	20
1207	2olv9	2olv9_12	4	400.1	1	D	29	42	14	Conventional	115	Coarse-grained sediment	25
1208	2olv9	2olv9_12	4	65.6	0	D	29	42	14	Conventional	115	Coarse-grained sediment	20
1209	2olv9	2olv9_12	4	111.5	0	B	29	42	21	Conventional	115	Coarse-grained sediment	26
1210	2olv9	2olv9_12	4	40	0	C	29	42	21	Conventional	115	Coarse-grained sediment	22
1211	2olv9	2olv9_12	4	111.4	0	C	29	42	21	Conventional	115	Coarse-grained sediment	27
1212	2olv9	2olv9_12	4	136.1	0	D	29	42	21	Conventional	115	Coarse-grained sediment	25
1213	2olv9	2olv9_12	4	39.9	0	C	29	42	21	Conventional	115	Coarse-grained sediment	22
1214	2olv9	2olv9_13	4	397.4	1	B	30	45	6	Conventional	115	Mud to muddy Sand	22
1215	2olv9	2olv9_13	4	63	0	D	30	45	6	Conventional	115	Mud to muddy Sand	26
1216	2olv9	2olv9_13	4	86.1	0	D	30	45	6	Conventional	115	Mud to muddy Sand	22
1217	2olv9	2olv9_13	4	161.3	0	D	30	45	6	Conventional	115	Mud to muddy Sand	20
1218	2olv9	2olv9_13	4	205.1	0	C	30	45	13	Conventional	115	Mud to muddy Sand	24
1219	2olv9	2olv9_13	4	62.9	0	D	30	45	13	Conventional	115	Mud to muddy Sand	24
1220	2olv9	2olv9_13	4	397.3	1	D	30	45	13	Conventional	115	Mud to muddy Sand	27
1221	2olv9	2olv9_13	4	206	0	D	30	45	13	Conventional	115	Mud to muddy Sand	24
1222	2olv9	2olv9_13	4	134.5	0	D	30	45	13	Conventional	115	Mud to muddy Sand	26
1223	2olv9	2olv9_13	4	300.9	0	C	30	45	15	Water	115	Mud to muddy Sand	22
1224	2olv9	2olv9_13	4	36.3	0	D	30	45	15	Water	115	Mud to muddy Sand	19
1225	2olv9	2olv9_13	4	181.1	0	C	30	45	15	Water	115	Mud to muddy Sand	26
1226	2olv9	2olv9_13	4	397.1	1	B	30	45	15	Water	115	Mud to muddy Sand	21
1227	2olv9	2olv9_13	4	62.7	0	C	30	45	15	Water	115	Mud to muddy Sand	21
1228	2olv9	2olv9_13	4	85.8	0	D	30	45	22	Water	115	Mud to muddy Sand	20
1229	2olv9	2olv9_13	4	24.1	0	D	30	45	22	Water	115	Mud to muddy Sand	21
1230	2olv9	2olv9_13	4	133.2	0	D	30	45	22	Water	115	Mud to muddy Sand	23
1231	2olv9	2olv9_13	4	85.7	0	C	30	45	22	Water	115	Mud to muddy Sand	20
1232	2olv9	2olv9_13	4	181	0	D	30	45	22	Water	115	Mud to muddy Sand	23
1233	2olv9	2olv9_2	4	425.9	1	B	90	42	4	Water	110	Sand	26
1234	2olv9	2olv9_2	4	425.9	1	B	90	42	4	Water	110	Sand	27
1235	2olv9	2olv9_2	4	65.5	0	D	90	42	4	Water	110	Sand	23
1236	2olv9	2olv9_2	4	189.8	0	B	90	42	4	Water	110	Sand	24
1237	2olv9	2olv9_2	4	425.8	1	B	90	42	4	Water	110	Sand	18
1238	2olv9	2olv9_2	4	329.5	0	A	90	42	11	Water	110	Sand	19
1239	2olv9	2olv9_2	4	425.7	1	A	90	42	11	Water	110	Sand	26
1240	2olv9	2olv9_2	4	329.4	0	C	90	42	11	Water	110	Sand	25
1241	2olv9	2olv9_2	4	329.4	0	D	90	42	11	Water	110	Sand	22
1242	2olv9	2olv9_2	4	425.6	1	A	90	42	11	Water	110	Sand	26
1243	2olv9	2olv9_2	4	0	0	D	90	42	16	Conventional	110	Sand	22
1244	2olv9	2olv9_2	4	0	0	D	90	42	16	Conventional	110	Sand	24
1245	2olv9	2olv9_2	4	425.5	1	D	90	42	16	Conventional	110	Sand	23
1246	2olv9	2olv9_2	4	53	0	D	90	42	16	Conventional	110	Sand	24
1247	2olv9	2olv9_2	4	114.2	0	D	90	42	16	Conventional	110	Sand	23
1248	2olv9	2olv9_2	4	425.4	1	D	90	42	20	Conventional	110	Sand	25
1249	2olv9	2olv9_2	4	425.4	1	C	90	42	20	Conventional	110	Sand	21
1250	2olv9	2olv9_2	4	90.9	0	D	90	42	20	Conventional	110	Sand	26
1251	2olv9	2olv9_2	4	425.3	1	C	90	42	20	Conventional	110	Sand	26
1252	2olv9	2olv9_2	4	114	0	D	90	42	20	Conventional	110	Sand	20
1253	2olv9	2olv9_20	4	241.2	0	B	91	44	5	Water	120	Mud to muddy Sand	22
1254	2olv9	2olv9_20	4	94.2	0	B	91	44	5	Water	120	Mud to muddy Sand	21
1255	2olv9	2olv9_20	4	146.6	0	C	91	44	5	Water	120	Mud to muddy Sand	21
1256	2olv9	2olv9_20	4	382.6	1	D	91	44	5	Water	120	Mud to muddy Sand	18
1257	2olv9	2olv9_20	4	382.6	0	B	91	44	5	Water	120	Mud to muddy Sand	26
1258	2olv9	2olv9_20	4	48.1	0	B	91	44	8	Water	120	Mud to muddy Sand	19
1259	2olv9	2olv9_20	4	71.3	0	C	91	44	8	Water	120	Mud to muddy Sand	22
1260	2olv9	2olv9_20	4	94	0	D	91	44	8	Water	120	Mud to muddy Sand	19
1261	2olv9	2olv9_20	4	382.5	1	C	91	44	8	Water	120	Mud to muddy Sand	24
1262	2olv9	2olv9_20	4	48	0	D	91	44	8	Water	120	Mud to muddy Sand	18
1263	2olv9	2olv9_20	4	382.4	1	B	91	44	11	Conventional	120	Mud to muddy Sand	26
1264	2olv9	2olv9_20	4	146.3	0	D	91	44	11	Conventional	120	Mud to muddy Sand	25
1265	2olv9	2olv9_20	4	93.8	0	D	91	44	11	Conventional	120	Mud to muddy Sand	23
1266	2olv9	2olv9_20	4	47.9	0	D	91	44	11	Conventional	120	Mud to muddy Sand	23
1267	2olv9	2olv9_20	4	47.9	0	D	91	44	11	Conventional	120	Mud to muddy Sand	24
1268	2olv9	2olv9_20	4	93.8	0	C	91	44	17	Conventional	120	Mud to muddy Sand	18
1269	2olv9	2olv9_20	4	118.5	0	D	91	44	17	Conventional	120	Mud to muddy Sand	24
1270	2olv9	2olv9_20	4	118.4	0	C	91	44	17	Conventional	120	Mud to muddy Sand	26
1271	2olv9	2olv9_20	4	47.8	0	D	91	44	17	Conventional	120	Mud to muddy Sand	22
1272	2olv9	2olv9_20	4	47.7	0	D	91	44	17	Conventional	120	Mud to muddy Sand	20
1273	2olv9	2olv9_3	4	424	1	D	76	40	4	Conventional	110	Sand	25
1274	2olv9	2olv9_3	4	51.6	0	D	76	40	4	Conventional	110	Sand	25
1275	2olv9	2olv9_3	4	89.5	0	D	76	40	4	Conventional	110	Sand	27
1276	2olv9	2olv9_3	4	51.5	0	D	76	40	4	Conventional	110	Sand	25
1277	2olv9	2olv9_3	4	282.4	0	D	76	40	4	Conventional	110	Sand	24
1278	2olv9	2olv9_3	4	423.8	1	D	76	40	8	Conventional	110	Sand	26
1279	2olv9	2olv9_3	4	89.4	0	D	76	40	8	Conventional	110	Sand	27
1280	2olv9	2olv9_3	4	423.8	1	B	76	40	8	Conventional	110	Sand	23
1281	2olv9	2olv9_3	4	89.3	0	A	76	40	8	Conventional	110	Sand	17
1282	2olv9	2olv9_3	4	51.4	0	D	76	40	8	Conventional	110	Sand	22
1283	2olv9	2olv9_3	4	89.2	0	D	76	40	10	Water	110	Sand	25
1284	2olv9	2olv9_3	4	423.6	1	A	76	40	10	Water	110	Sand	24
1285	2olv9	2olv9_3	4	423.6	1	D	76	40	10	Water	110	Sand	27
1286	2olv9	2olv9_3	4	423.5	1	C	76	40	10	Water	110	Sand	22
1287	2olv9	2olv9_3	4	423.5	1	C	76	40	10	Water	110	Sand	20
1288	2olv9	2olv9_3	4	423.4	1	A	76	40	13	Water	110	Sand	24
1289	2olv9	2olv9_3	4	423.4	1	D	76	40	13	Water	110	Sand	26
1290	2olv9	2olv9_3	4	423.4	1	A	76	40	13	Water	110	Sand	25
1291	2olv9	2olv9_3	4	423.4	1	A	76	40	13	Water	110	Sand	26
1292	2olv9	2olv9_3	4	423.4	1	D	76	40	13	Water	110	Sand	23
